# Supplementary material for: Dichlorido[2-({[3-(cyclo­hexyl­aza­nium­yl)prop­yl]imino}­meth­yl)-5-meth­oxy­phenolate]zinc
Source: Acta Crystallogr Sect E Struct Rep Online. 2011 Jul 13;67(Pt 8):m1085–6. doi: 10.1107/S1600536811027085 (PMC3212160; doi:10.1107/S1600536811027085)
Supplement: Supplementary file 2 [file e-67-m1085-Isup2.hkl]

# 
# h,k,l, Fc-squared, Fo-squared, sigma(Fo-squared) and status flag 
# 
data_I
_shelx_title ' 1 in C2/c' 
_shelx_refln_list_code          4 
_shelx_F_calc_maximum      575.40 
_exptl_crystal_F_000      1776.00 
_reflns_d_resolution_high  0.7964 
 
loop_ 
 _symmetry_equiv_pos_as_xyz 
 'x, y, z' 
 '-x, y, -z+1/2' 
 'x+1/2, y+1/2, z' 
 '-x+1/2, y+1/2, -z+1/2' 
 '-x, -y, -z' 
 'x, -y, z-1/2' 
 '-x+1/2, -y+1/2, -z' 
 'x+1/2, -y+1/2, z-1/2' 
 
_cell_length_a    25.1180 
_cell_length_b    10.5430 
_cell_length_c    14.9920 
_cell_angle_alpha  90.000 
_cell_angle_beta   91.435 
_cell_angle_gamma  90.000 
 
_shelx_F_squared_multiplier     1.000 
 
loop_ 
 _refln_index_h 
 _refln_index_k 
 _refln_index_l 
 _refln_F_squared_calc 
 _refln_F_squared_meas 
 _refln_F_squared_sigma 
 _refln_observed_status 
   4   0   0    75228.39    76461.27    740.45 o 
   6   0   0    94970.17    96896.45    935.81 o 
   8   0   0    15274.87    16077.16    199.49 o 
  10   0   0      578.08      611.37     21.87 o 
  12   0   0    12125.03    11853.10    142.39 o 
  14   0   0     5000.29     4925.45     77.52 o 
  16   0   0    10305.64    10211.92    169.98 o 
  18   0   0     1392.00     1370.63     87.31 o 
  20   0   0     1476.82     1550.00     60.11 o 
  22   0   0     5540.16     5486.00    124.40 o 
  24   0   0     4600.12     4105.73    177.52 o 
  26   0   0     2125.05     2029.87    134.10 o 
  28   0   0     1620.78     1824.70    138.28 o 
  30   0   0       78.04      119.63     65.28 o 
   1   1   0    44836.59    45614.54    547.48 o 
   3   1   0    95944.59    92219.06    788.17 o 
   5   1   0     1178.58     1275.35     38.71 o 
   7   1   0      159.86      246.51     12.59 o 
   9   1   0    16860.65    16646.13    141.00 o 
  11   1   0      337.96      326.53     12.22 o 
  13   1   0    32214.37    31938.72    238.37 o 
  15   1   0     4484.70     4372.48     52.17 o 
  17   1   0    12091.03    12459.02    152.91 o 
  19   1   0     5299.14     5281.15     80.85 o 
  21   1   0     1321.86     1297.43     50.07 o 
  23   1   0      576.60      583.42     39.08 o 
  25   1   0     9452.29     9442.72    430.77 o 
  27   1   0      109.97      127.95     41.65 o 
  29   1   0      554.80      592.23     66.04 o 
  31   1   0        4.59      -29.88     41.40 o 
   0   2   0     4679.74     5255.42     79.63 o 
   2   2   0     3362.67     3328.44     45.34 o 
   4   2   0    59647.55    59178.81    574.39 o 
   6   2   0     2406.89     2151.32     29.34 o 
   8   2   0      877.00      994.55     20.57 o 
  10   2   0    20575.86    20124.29    170.19 o 
  12   2   0    36000.16    34893.79    282.83 o 
  14   2   0      894.83      754.74     23.06 o 
  16   2   0    20393.76    20114.28    213.36 o 
  18   2   0     1947.47     1927.80     40.21 o 
  20   2   0       10.87        1.67     16.26 o 
  22   2   0     2983.54     2987.58     89.07 o 
  24   2   0     1757.81     1704.35     63.41 o 
  26   2   0     1122.52     1003.31     72.54 o 
  28   2   0     1522.74     1622.22    234.28 o 
  30   2   0      165.20      134.79     49.79 o 
   1   3   0    24175.94    23572.65    243.85 o 
   3   3   0      542.27      487.93     34.05 o 
   5   3   0    19854.20    20659.62    218.65 o 
   7   3   0     7003.21     6905.96     89.24 o 
   9   3   0    24053.90    23811.68    222.94 o 
  11   3   0     1103.64     1029.88     25.01 o 
  13   3   0    33707.22    32234.59    267.45 o 
  15   3   0     8793.02     8549.33     93.41 o 
  17   3   0     2489.14     2376.41     43.75 o 
  19   3   0      544.87      512.05     35.95 o 
  21   3   0      343.20      397.97     33.93 o 
  23   3   0       31.66       72.12     25.91 o 
  25   3   0      181.27      145.14     31.87 o 
  27   3   0       29.94       27.37     39.37 o 
  29   3   0     1328.45     1373.22    118.18 o 
   0   4   0    30350.42    28745.62    371.96 o 
   2   4   0     1396.14     1478.66     35.13 o 
   4   4   0    21657.26    22630.16    242.17 o 
   6   4   0    13706.09    13900.60    160.92 o 
   8   4   0    12730.95    12617.90    150.86 o 
  10   4   0     8134.06     8210.74    126.87 o 
  12   4   0    35485.25    35457.45    373.69 o 
  14   4   0     3268.39     3178.72     56.11 o 
  16   4   0     7697.04     7507.66    140.87 o 
  18   4   0      739.42      797.94     42.02 o 
  20   4   0       27.82       22.08     22.94 o 
  22   4   0      383.21      393.26     37.42 o 
  24   4   0     1594.20     1633.21     87.52 o 
  26   4   0     1093.47     1153.82     60.92 o 
  28   4   0     1088.60     1159.97     64.01 o 
  30   4   0      113.66       65.98     46.60 o 
   1   5   0    27677.59    27459.14    258.52 o 
   3   5   0    45071.58    44414.99    454.47 o 
   5   5   0     1418.86     1347.06     37.36 o 
   7   5   0     3883.91     3995.15     85.72 o 
   9   5   0    13374.96    13590.67    166.54 o 
  11   5   0    13807.52    14024.98    173.56 o 
  13   5   0    16724.79    16106.55    196.37 o 
  15   5   0      551.29      573.71     43.17 o 
  17   5   0     3937.97     3935.10    107.59 o 
  19   5   0      938.50     1015.56     67.37 o 
  21   5   0      369.15      377.67     37.80 o 
  23   5   0      175.06      159.95     33.39 o 
  25   5   0     3679.08     3908.94    104.63 o 
  27   5   0        1.24       18.20     32.16 o 
  29   5   0     1693.25     1921.24     85.67 o 
   0   6   0    15278.65    14106.20    216.03 o 
   2   6   0      454.12      367.80     25.18 o 
   4   6   0     4229.19     3875.14     70.89 o 
   6   6   0     2639.03     2438.12     55.10 o 
   8   6   0    10354.14    10252.75    195.22 o 
  10   6   0     4057.72     4133.77    106.13 o 
  12   6   0    17263.63    17231.57    284.06 o 
  14   6   0      151.68      168.86     32.19 o 
  16   6   0    10892.62    10764.17    202.76 o 
  18   6   0      132.42      101.51     33.55 o 
  20   6   0      211.51      271.34     43.86 o 
  22   6   0     2296.11     2486.89    101.05 o 
  24   6   0     1125.63     1184.49    169.48 o 
  26   6   0     1028.66     1130.18     78.85 o 
  28   6   0     1362.40     1588.50    105.32 o 
   1   7   0     7048.50     6690.21     93.07 o 
   3   7   0     6879.96     6761.30     94.03 o 
   5   7   0       12.83       30.17     15.79 o 
   7   7   0      721.07      654.62     32.50 o 
   9   7   0     7024.08     7182.44    194.74 o 
  11   7   0       86.71       97.30     27.70 o 
  13   7   0     1777.22     1669.59     71.87 o 
  15   7   0     5558.63     5387.75    134.17 o 
  17   7   0       25.99        1.16     30.90 o 
  19   7   0      592.78      640.57     56.99 o 
  21   7   0     1709.93     1577.23     83.06 o 
  23   7   0        9.51       13.32     45.83 o 
  25   7   0     1380.48     1446.68    123.81 o 
   0   8   0     6411.11     6291.00    175.59 o 
   2   8   0       29.76       46.07     16.30 o 
   4   8   0     3201.32     3035.90     63.27 o 
   6   8   0      355.35      375.01     28.79 o 
   8   8   0      739.64      715.44     37.07 o 
  10   8   0     1924.39     1885.04    114.33 o 
  12   8   0     4398.25     4249.45    117.86 o 
  14   8   0      673.43      632.63     53.26 o 
  16   8   0     3007.87     3046.66    105.86 o 
  18   8   0      155.04      170.76     40.47 o 
  20   8   0        3.10      -15.41     33.31 o 
  22   8   0      136.39      117.91     44.62 o 
  24   8   0      751.93      805.78     83.13 o 
   1   9   0     4551.24     4539.15     80.80 o 
   3   9   0     3869.45     3681.31     96.18 o 
   5   9   0      978.80      872.91     37.72 o 
   7   9   0     1054.82     1049.07     45.72 o 
   9   9   0     1433.15     1417.51     82.33 o 
  11   9   0      131.47      116.14     33.95 o 
  13   9   0     4610.12     4291.78    164.17 o 
  15   9   0     1768.84     1814.58     85.04 o 
  17   9   0      133.43       96.83     38.18 o 
  19   9   0      182.36       93.45     40.38 o 
  21   9   0      823.88      716.92     74.77 o 
  23   9   0        2.01       -6.18     40.13 o 
   0  10   0    10206.35    10242.20    264.83 o 
   2  10   0      203.99      241.50     27.25 o 
   4  10   0     1367.63     1377.96     48.11 o 
   6  10   0     1655.46     1734.18     85.76 o 
   8  10   0     1315.81     1323.11     72.43 o 
  10  10   0      780.03      880.82     63.31 o 
  12  10   0     3099.65     3196.19    111.59 o 
  14  10   0       18.98       36.75     37.03 o 
  16  10   0      556.89      556.29     61.17 o 
  18  10   0        2.81       89.17     41.66 o 
  20  10   0      106.74       66.58     41.62 o 
   1  11   0     1577.67     1557.47     89.31 o 
   3  11   0     5950.47     5868.24    102.94 o 
   5  11   0       79.69       73.63     29.70 o 
   7  11   0      727.57      699.63     59.75 o 
   9  11   0     2269.29     2184.36     91.69 o 
  11  11   0      258.35      230.99     46.27 o 
  13  11   0     1882.30     2161.40     97.88 o 
  15  11   0      245.51      282.92     51.17 o 
  17  11   0      284.92      253.49     52.28 o 
   0  12   0      952.05     1067.68     89.40 o 
   2  12   0      278.45      345.39     48.18 o 
   4  12   0      805.43      802.92     77.02 o 
   6  12   0      472.27      439.67     54.53 o 
   8  12   0       15.96       16.52     33.75 o 
  10  12   0      238.49      228.08     64.64 o 
  12  12   0      392.42      399.74     57.45 o 
   1  13   0      491.75      509.08     74.29 o 
   3  13   0      180.39      198.10     62.07 o 
   5  13   0       20.28       14.79     50.17 o 
 -31   1   1       67.76       22.69     43.43 o 
 -29   1   1        0.32      -42.19     35.33 o 
 -27   1   1      176.41      167.59     45.80 o 
 -25   1   1       21.97       41.64     26.80 o 
 -23   1   1      354.35      419.03     36.07 o 
 -21   1   1      522.84      543.98     29.98 o 
 -19   1   1      591.98      613.16     29.51 o 
 -17   1   1      299.00      286.77     21.22 o 
 -15   1   1     4292.79     4410.15     82.82 o 
 -13   1   1     1638.00     1705.05     27.60 o 
 -11   1   1       12.40       12.04      6.29 o 
  -9   1   1    15586.43    15664.80    134.58 o 
  -7   1   1     6161.04     6486.25     63.04 o 
  -5   1   1    52689.27    53204.28    454.63 o 
  -3   1   1    11240.53    11241.37    103.98 o 
  -1   1   1       12.45       -2.34      4.53 o 
   1   1   1    11216.75    11146.78    148.07 o 
   3   1   1      465.38      604.70     13.80 o 
   5   1   1      152.61      203.20      9.52 o 
   7   1   1     4090.73     4322.69     53.39 o 
   9   1   1     8627.51     8629.02     81.66 o 
  11   1   1     1915.81     1834.58     27.88 o 
  13   1   1       64.33       87.46      9.67 o 
  15   1   1       44.13       36.26      9.51 o 
  17   1   1       12.80       33.29     10.11 o 
  19   1   1      518.36      516.13     34.49 o 
  21   1   1     1353.66     1429.58     51.23 o 
  23   1   1      285.82      300.39     65.44 o 
  25   1   1      190.93      195.56     51.94 o 
  27   1   1      992.21      925.74     71.00 o 
  29   1   1      304.23      335.66     69.95 o 
  31   1   1      445.70      426.99     66.05 o 
 -30   2   1        1.72      -31.50     39.13 o 
 -28   2   1       41.85       79.50     42.29 o 
 -26   2   1       46.04       50.97     26.60 o 
 -24   2   1       12.80      -14.01     21.79 o 
 -22   2   1     1382.11     1231.51     60.75 o 
 -20   2   1     1113.98     1097.43     47.09 o 
 -18   2   1      876.32      850.78     68.93 o 
 -16   2   1      612.76      635.33     23.02 o 
 -14   2   1     3158.54     3128.42     55.83 o 
 -12   2   1     3335.50     3119.55     44.54 o 
 -10   2   1      136.07      146.53     16.52 o 
  -8   2   1     3838.34     3755.98     50.80 o 
  -6   2   1       42.13       95.52      8.80 o 
  -4   2   1    22682.42    23187.82    236.55 o 
  -2   2   1      733.66      709.36     20.60 o 
   0   2   1    38607.18    37482.89    367.54 o 
   2   2   1    57745.50    56322.90    474.14 o 
   4   2   1     1368.31     1336.09     22.18 o 
   6   2   1    22298.30    22851.29    184.17 o 
   8   2   1     7794.31     8252.15     78.19 o 
  10   2   1      348.81      407.93     14.69 o 
  12   2   1    11329.22    12035.85    122.88 o 
  14   2   1     2237.78     2236.65     38.76 o 
  16   2   1      259.61      273.44     16.70 o 
  18   2   1       58.67       28.65     12.91 o 
  20   2   1      445.87      428.22     32.81 o 
  22   2   1       54.20       71.34     23.79 o 
  24   2   1     1955.13     1894.10     66.09 o 
  26   2   1        8.62      -10.70     34.00 o 
  28   2   1       97.67       87.47     42.52 o 
  30   2   1       64.23       84.88     47.52 o 
 -29   3   1       77.62       41.10     48.72 o 
 -27   3   1       98.32       56.08     31.08 o 
 -25   3   1      362.24      381.10     38.98 o 
 -23   3   1      927.48     1057.36     52.66 o 
 -21   3   1       34.07       38.89     22.77 o 
 -19   3   1      415.98      366.37     24.32 o 
 -17   3   1      266.02      275.12     20.95 o 
 -15   3   1      512.28      538.83     28.87 o 
 -13   3   1        0.43       -2.44     10.66 o 
 -11   3   1     2890.30     3146.51     51.35 o 
  -9   3   1    10872.89    11373.26    120.72 o 
  -7   3   1      390.37      339.00     17.14 o 
  -5   3   1    22034.88    24237.27    252.81 o 
  -3   3   1      543.40      520.06     19.27 o 
  -1   3   1     4867.77     5665.06     98.22 o 
   1   3   1      273.75      298.96     20.28 o 
   3   3   1      103.89       90.72     10.39 o 
   5   3   1      647.91      787.49     25.55 o 
   7   3   1       29.13      -11.48      6.05 o 
   9   3   1       11.45       22.96      7.39 o 
  11   3   1     3420.77     3758.21     48.96 o 
  13   3   1     1300.60     1331.41     29.15 o 
  15   3   1       85.92       89.85     12.59 o 
  17   3   1      173.87      206.31     20.98 o 
  19   3   1      746.18      738.85     33.54 o 
  21   3   1       89.61       72.68     23.54 o 
  23   3   1       32.90      -16.87     27.09 o 
  25   3   1       30.39      -32.91     23.99 o 
  27   3   1        8.65      -39.33     48.56 o 
  29   3   1       42.14       94.01     60.78 o 
 -30   4   1        0.00      -27.04     44.42 o 
 -28   4   1        4.66      -39.28     28.08 o 
 -26   4   1      243.60      183.30     37.20 o 
 -24   4   1        5.87        4.23     31.32 o 
 -22   4   1      209.34      251.05     33.27 o 
 -20   4   1     2603.52     2557.19     73.17 o 
 -18   4   1       50.07       99.20     22.48 o 
 -16   4   1        1.84        4.28     12.56 o 
 -14   4   1       44.89       32.47     13.06 o 
 -12   4   1    11488.64    11524.88    147.58 o 
 -10   4   1      801.88      837.78     30.25 o 
  -8   4   1       17.78       11.15     10.53 o 
  -6   4   1     2064.56     2190.10     44.64 o 
  -4   4   1     1300.04     1228.38     44.67 o 
  -2   4   1     4423.46     4880.85     70.94 o 
   0   4   1     7164.32     7472.40     85.61 o 
   2   4   1      389.14      285.91     21.22 o 
   4   4   1      805.48      714.12     25.05 o 
   6   4   1     3942.76     3894.98     74.26 o 
   8   4   1       93.84      107.63     23.29 o 
  10   4   1      196.39      203.30     16.16 o 
  12   4   1     2166.88     2043.49     38.90 o 
  14   4   1      770.01      870.94     43.54 o 
  16   4   1     5273.70     5118.76     83.78 o 
  18   4   1        1.57       19.44     20.98 o 
  20   4   1      410.32      462.10     30.77 o 
  22   4   1       51.21       37.41     27.11 o 
  24   4   1      554.21      520.69     44.24 o 
  26   4   1       51.64       30.89     30.52 o 
  28   4   1       34.23       60.72     61.42 o 
 -29   5   1        0.42       18.45     33.77 o 
 -27   5   1       30.85       16.89     32.78 o 
 -25   5   1      127.88      110.19     33.54 o 
 -23   5   1       40.38       74.36     28.86 o 
 -21   5   1      213.77      196.40     38.09 o 
 -19   5   1      123.59       86.05     30.24 o 
 -17   5   1      830.56      778.12    151.63 o 
 -15   5   1      771.34      832.97     40.03 o 
 -13   5   1        9.83       -1.71     12.95 o 
 -11   5   1       20.20       30.44     13.91 o 
  -9   5   1      276.63      319.52     40.97 o 
  -7   5   1     5314.40     5768.51    106.84 o 
  -5   5   1     5181.17     5973.03     88.68 o 
  -3   5   1      365.29      389.06     21.32 o 
  -1   5   1     9345.95    10684.11    133.10 o 
   1   5   1     1517.83     1838.53     38.31 o 
   3   5   1      611.02      736.74     40.79 o 
   5   5   1      722.25      821.37     29.77 o 
   7   5   1      203.16      118.87     21.40 o 
   9   5   1      109.06      100.88     14.66 o 
  11   5   1      596.72      668.78     42.57 o 
  13   5   1      175.70      240.65     31.72 o 
  15   5   1       36.30       81.78     39.56 o 
  17   5   1      401.22      354.13     39.87 o 
  19   5   1      162.64      142.10     28.06 o 
  21   5   1      267.73      286.63     34.64 o 
  23   5   1       44.28       55.40     28.78 o 
  25   5   1       76.32       17.34     29.62 o 
  27   5   1       42.09        5.94     31.17 o 
  29   5   1       39.48       84.42     46.16 o 
 -28   6   1        5.66       29.12     43.31 o 
 -26   6   1       55.70      105.47     44.89 o 
 -24   6   1        0.30       -2.11     34.06 o 
 -22   6   1      169.59      199.02     77.34 o 
 -20   6   1      581.95      483.01     49.64 o 
 -18   6   1      994.35      983.58     60.35 o 
 -16   6   1       42.13       42.71     27.35 o 
 -14   6   1      204.87      143.51     30.59 o 
 -12   6   1     3604.91     3509.59     72.81 o 
 -10   6   1     3213.84     3190.57     84.72 o 
  -8   6   1      216.66      250.69     22.12 o 
  -6   6   1     5920.19     6164.24     96.31 o 
  -4   6   1     2130.57     2075.94     52.13 o 
  -2   6   1     1780.04     1687.76     59.29 o 
   0   6   1     5713.92     6034.78     82.74 o 
   2   6   1       32.18        4.02     10.89 o 
   4   6   1     3625.01     3371.05     65.26 o 
   6   6   1     1779.65     1742.49     45.64 o 
   8   6   1     2330.07     2344.97     73.13 o 
  10   6   1     1770.11     1753.36     47.37 o 
  12   6   1      835.51      875.44     50.73 o 
  14   6   1       35.11       27.13     25.58 o 
  16   6   1      267.10      167.85     56.28 o 
  18   6   1       15.61        5.58     28.52 o 
  20   6   1       58.62       53.99     48.88 o 
  22   6   1       29.81       23.92     36.38 o 
  24   6   1       15.04      -43.53     34.25 o 
  26   6   1       86.61       43.56     44.18 o 
  28   6   1       62.25       77.05     45.10 o 
 -25   7   1       56.01       69.42     43.77 o 
 -23   7   1      170.83      153.71     44.58 o 
 -21   7   1        0.88       12.72     64.96 o 
 -19   7   1      620.98      674.87     64.32 o 
 -17   7   1     1071.31     1038.13     63.41 o 
 -15   7   1       78.04       92.78     32.00 o 
 -13   7   1      733.58      728.75     51.14 o 
 -11   7   1      207.51      181.96     24.27 o 
  -9   7   1     6300.55     6396.16    108.00 o 
  -7   7   1     2653.24     2774.97     64.01 o 
  -5   7   1     1789.60     1793.84     50.33 o 
  -3   7   1       60.19       44.50     16.76 o 
  -1   7   1     1175.80     1242.49     37.85 o 
   1   7   1     6196.53     5953.97    115.77 o 
   3   7   1     2597.22     2502.52     52.08 o 
   5   7   1       61.68       84.46     18.54 o 
   7   7   1      274.58      220.59     23.21 o 
   9   7   1      686.16      649.47     33.00 o 
  11   7   1      711.85      732.15     49.77 o 
  13   7   1     1641.74     1605.13     71.19 o 
  15   7   1       23.29       25.31     27.46 o 
  17   7   1      229.09      243.92     55.80 o 
  19   7   1      491.80      449.09     99.37 o 
  21   7   1        2.61        5.86     42.29 o 
  23   7   1        0.38      -19.63     45.67 o 
  25   7   1      691.86      898.07     75.26 o 
 -24   8   1       53.34       30.77     44.10 o 
 -22   8   1       18.89      -43.16     36.91 o 
 -20   8   1      502.31      590.54     61.60 o 
 -18   8   1      246.80      251.98     45.69 o 
 -16   8   1      113.17       89.82     35.17 o 
 -14   8   1      358.57      385.73     46.09 o 
 -12   8   1      905.78     1019.90     60.53 o 
 -10   8   1       61.52       54.85     21.94 o 
  -8   8   1      475.39      506.33     32.77 o 
  -6   8   1       72.08       80.44     20.46 o 
  -4   8   1      180.74      141.03     31.57 o 
  -2   8   1      118.87      140.63     19.58 o 
   0   8   1       35.71       45.55     15.86 o 
   2   8   1       45.39       40.19     16.01 o 
   4   8   1        5.26        1.62     14.44 o 
   6   8   1     1306.10     1368.63     48.07 o 
   8   8   1     1773.26     1754.25    142.46 o 
  10   8   1      927.75      908.43     56.95 o 
  12   8   1      592.29      576.60     49.45 o 
  14   8   1     1090.90     1077.66     64.33 o 
  16   8   1        7.07       -7.69     29.20 o 
  18   8   1      524.81      449.78     53.59 o 
  20   8   1      185.47      248.45     48.26 o 
  22   8   1       54.99       66.69     40.34 o 
  24   8   1      130.24      176.11     49.60 o 
 -23   9   1      137.06      158.76     50.90 o 
 -21   9   1       52.33       61.16     53.22 o 
 -19   9   1       88.57       68.60     40.70 o 
 -17   9   1      191.60      147.04     42.81 o 
 -15   9   1      331.16      345.49     48.57 o 
 -13   9   1        0.23       28.41     30.15 o 
 -11   9   1      440.40      417.09     46.26 o 
  -9   9   1     3213.89     3087.80     99.92 o 
  -7   9   1       52.11       62.89     22.46 o 
  -5   9   1      132.61      104.49     21.00 o 
  -3   9   1      193.31      176.26     27.91 o 
  -1   9   1      780.69      790.55     35.78 o 
   1   9   1        2.65       -1.44     15.76 o 
   3   9   1     1042.87     1072.66     40.42 o 
   5   9   1     1303.09     1336.31     44.98 o 
   7   9   1        0.50      -30.02     23.53 o 
   9   9   1      265.04      266.90     40.91 o 
  11   9   1      254.55      281.30     43.97 o 
  13   9   1     2606.80     2563.01     98.66 o 
  15   9   1       28.98      -21.71     30.28 o 
  17   9   1      541.16      483.58     55.29 o 
  19   9   1        1.35      -14.43     44.22 o 
  21   9   1       43.13       19.90     39.63 o 
  23   9   1      156.62       68.62     44.41 o 
 -20  10   1       25.41       21.86     70.75 o 
 -18  10   1       33.80      -11.74     42.45 o 
 -16  10   1       34.94       -9.48     34.80 o 
 -14  10   1      222.86      220.93     44.26 o 
 -12  10   1     1030.82     1004.64     79.75 o 
 -10  10   1      160.88      237.20     42.72 o 
  -8  10   1      529.54      522.94     49.97 o 
  -6  10   1     1013.72     1022.30     43.69 o 
  -4  10   1      307.71      345.09     30.00 o 
  -2  10   1       62.88       20.49     19.84 o 
   0  10   1        7.30        8.93     18.82 o 
   2  10   1      743.86      717.27     37.17 o 
   4  10   1        8.49      -34.11     21.82 o 
   6  10   1      600.99      623.25     53.15 o 
   8  10   1      181.32      140.97     43.58 o 
  10  10   1      101.20       94.15     47.92 o 
  12  10   1        2.24        8.63     49.04 o 
  14  10   1       29.60       25.11     34.15 o 
  16  10   1      102.01      134.91     82.65 o 
  18  10   1       93.28       29.59     39.32 o 
  20  10   1      283.26      181.94     49.60 o 
 -17  11   1      649.69      627.39     65.79 o 
 -15  11   1        0.11       61.91     40.25 o 
 -13  11   1       28.71       66.57     38.00 o 
 -11  11   1       87.07       67.52     36.72 o 
  -9  11   1       34.81       17.86     34.98 o 
  -7  11   1       76.85       99.11     31.20 o 
  -5  11   1      305.37      265.87     30.63 o 
  -3  11   1      631.86      644.87     38.48 o 
  -1  11   1      669.45      703.50     49.81 o 
   1  11   1       90.37      109.37     28.23 o 
   3  11   1        4.02        5.19     30.02 o 
   5  11   1      156.35      199.74     41.79 o 
   7  11   1       51.53       58.92     54.03 o 
   9  11   1      220.37      209.63     44.57 o 
  11  11   1      371.61      444.71     70.59 o 
  13  11   1       15.91       -9.30     36.15 o 
  15  11   1       23.11        0.95     35.62 o 
  17  11   1       15.60       41.24     39.94 o 
 -12  12   1       93.45       95.53     40.82 o 
 -10  12   1      193.09      197.56     47.61 o 
  -8  12   1        4.20       38.27     51.78 o 
  -6  12   1       63.39       51.45     48.56 o 
  -4  12   1      136.91      138.81     54.67 o 
  -2  12   1      139.25      193.58     33.80 o 
   0  12   1      704.78      684.81     61.81 o 
   2  12   1       98.22      131.23     40.41 o 
   4  12   1      226.69      190.90     44.51 o 
   6  12   1       46.72       18.11     33.90 o 
   8  12   1      266.00      225.12     46.98 o 
  10  12   1       96.57      137.50     41.67 o 
  12  12   1        4.34      -11.41     36.15 o 
  -5  13   1       50.44      -51.13     47.60 o 
  -3  13   1       40.84      -48.56     43.74 o 
   1  13   1      117.45      100.66     55.63 o 
   3  13   1       14.99       -3.42     34.44 o 
   5  13   1      139.10      133.82     45.27 o 
 -30   0   2      414.94      412.92     91.01 o 
 -28   0   2      645.40      604.27     91.01 o 
 -26   0   2     3546.87     3458.70    172.69 o 
 -24   0   2     9566.83     9297.88    334.29 o 
 -22   0   2       35.87       75.95     30.55 o 
 -20   0   2     3182.94     3263.49    123.17 o 
 -18   0   2    11035.19    11053.98    221.09 o 
 -16   0   2      748.12      698.01     40.81 o 
 -14   0   2    11625.95    11173.37    246.06 o 
 -12   0   2      160.35      164.70     21.92 o 
 -10   0   2    58719.87    59909.27    777.25 o 
  -8   0   2     7258.54     8315.34    171.41 o 
  -6   0   2   331090.56   320751.84   3850.46 o 
  -4   0   2    44641.76    44666.91   1199.53 o 
  -2   0   2     3408.55     3605.14     97.28 o 
   0   0   2    24012.29    24950.85    418.71 o 
   2   0   2     4711.36     5892.72     86.13 o 
   4   0   2    70978.16    72436.56    707.81 o 
   6   0   2    40968.26    42789.61    424.31 o 
   8   0   2     1019.46      934.00     48.38 o 
  10   0   2    11025.42    11145.88    132.02 o 
  12   0   2       28.87       41.87     10.62 o 
  14   0   2    15435.23    15235.78    180.67 o 
  16   0   2     2813.78     2887.14    100.18 o 
  18   0   2    13030.37    13348.29    171.60 o 
  20   0   2       15.11       36.66     38.27 o 
  22   0   2       82.94      136.35     46.95 o 
  24   0   2      628.96      622.92     77.50 o 
  26   0   2      225.91      296.18     71.07 o 
  28   0   2        6.13      -67.86     47.27 o 
  30   0   2      968.49     1142.29    118.02 o 
 -31   1   2       80.10       98.13     50.01 o 
 -29   1   2      314.07      245.96     54.35 o 
 -27   1   2     3161.83     3144.79    120.62 o 
 -25   1   2       48.56       84.64     28.98 o 
 -23   1   2     4320.21     4315.05     92.96 o 
 -21   1   2     1891.74     1897.05     51.46 o 
 -19   1   2     1464.25     1507.29     44.07 o 
 -17   1   2     2640.25     2562.55     52.61 o 
 -15   1   2    14507.21    14371.40    194.07 o 
 -13   1   2     2561.57     2666.83     39.23 o 
 -11   1   2    69612.38    70373.92    828.98 o 
  -9   1   2       89.51      113.68     11.69 o 
  -7   1   2    84014.85    84208.20   1001.59 o 
  -5   1   2    50732.08    51341.11    502.13 o 
  -3   1   2     2503.76     2620.47     38.49 o 
  -1   1   2    91648.60    91763.63    870.04 o 
   1   1   2    53200.55    55236.66    539.28 o 
   3   1   2    10250.65    11459.21    214.28 o 
   5   1   2    15569.81    15771.64    147.35 o 
   7   1   2     1551.43     1831.34     30.63 o 
   9   1   2      623.20      638.59     15.81 o 
  11   1   2     7343.48     6903.36     65.73 o 
  13   1   2     3478.59     3285.07     41.88 o 
  15   1   2    16209.12    16297.52    137.03 o 
  17   1   2     3349.27     3289.52     58.53 o 
  19   1   2     3151.22     3122.42     55.13 o 
  21   1   2     2018.33     1980.30     59.67 o 
  23   1   2      557.47      646.76     55.83 o 
  25   1   2      293.85      255.70     45.59 o 
  27   1   2     1291.57     1611.24     89.67 o 
  29   1   2      144.22      119.43     44.56 o 
  31   1   2      734.97      872.00     79.40 o 
 -30   2   2      140.96      179.85     53.78 o 
 -28   2   2      335.61      333.46     56.00 o 
 -26   2   2      626.78      738.16     49.43 o 
 -24   2   2     1917.90     2015.20     69.61 o 
 -22   2   2     2424.10     2338.02     71.07 o 
 -20   2   2     2970.84     2889.87     61.18 o 
 -18   2   2      109.52       95.08     24.42 o 
 -16   2   2     2139.05     2239.69     48.20 o 
 -14   2   2    24698.69    24381.37    239.66 o 
 -12   2   2    24477.20    24697.10    237.64 o 
 -10   2   2    83170.91    84867.91    728.21 o 
  -8   2   2    30450.75    28697.75    305.49 o 
  -6   2   2     8779.38     9232.08    136.03 o 
  -4   2   2      582.42      781.44     72.52 o 
  -2   2   2    23808.06    23999.11    242.39 o 
   0   2   2    22219.89    23829.97    207.83 o 
   2   2   2    76599.90    75901.85    739.44 o 
   4   2   2     9964.82    10901.06    108.78 o 
   6   2   2    54410.67    55525.69    481.78 o 
   8   2   2    20375.58    20478.20    195.43 o 
  10   2   2     1033.24      911.11     20.07 o 
  12   2   2    21075.28    21552.56    184.36 o 
  14   2   2    39239.49    38792.50    315.59 o 
  16   2   2      311.96      337.12     21.19 o 
  18   2   2    11448.85    11378.16    123.66 o 
  20   2   2      342.51      343.49     28.60 o 
  22   2   2       16.26       -4.64     20.13 o 
  24   2   2      174.07      162.45     39.67 o 
  26   2   2     3183.48     3151.60    117.55 o 
  28   2   2      762.45      778.17     71.51 o 
  30   2   2     1292.65     1212.01    112.72 o 
 -29   3   2       17.32        4.30     36.74 o 
 -27   3   2     1241.73     1323.49     63.77 o 
 -25   3   2      552.62      583.73     45.01 o 
 -23   3   2     8586.91     8576.46    203.52 o 
 -21   3   2      415.12      409.40     35.68 o 
 -19   3   2     3336.85     3228.85     63.66 o 
 -17   3   2     3857.43     3738.49     73.62 o 
 -15   3   2     3980.36     3894.94     65.19 o 
 -13   3   2    16064.20    16304.58    176.34 o 
 -11   3   2    73090.91    71560.72    623.46 o 
  -9   3   2     4629.82     5083.67     77.09 o 
  -7   3   2    23442.92    23599.54    291.68 o 
  -5   3   2    10617.40    10607.94    124.89 o 
  -3   3   2    26791.29    27375.21    445.04 o 
  -1   3   2     1940.93     1787.04     33.26 o 
   1   3   2    64452.27    63187.60    540.63 o 
   3   3   2    49469.59    49689.07    426.82 o 
   5   3   2    54045.54    53341.53    457.44 o 
   7   3   2     3020.49     3179.95     39.40 o 
   9   3   2     9239.70     9118.81     96.14 o 
  11   3   2    22833.23    22854.66    194.05 o 
  13   3   2    21976.65    23129.09    230.81 o 
  15   3   2    16356.14    16042.61    175.85 o 
  17   3   2    21514.85    21460.42    226.03 o 
  19   3   2      137.81      180.40     29.01 o 
  21   3   2      226.33      248.17     26.00 o 
  23   3   2     2987.04     3057.10     82.57 o 
  25   3   2       57.95       67.08     37.97 o 
  27   3   2     2999.52     3013.58    119.47 o 
  29   3   2      273.02      184.81     53.19 o 
 -28   4   2      671.57      610.36     67.54 o 
 -26   4   2      523.87      554.46     46.75 o 
 -24   4   2     1818.32     2065.50    115.84 o 
 -22   4   2      984.18      904.97     50.11 o 
 -20   4   2     4540.43     4409.32    110.44 o 
 -18   4   2        9.31      -14.05     13.48 o 
 -16   4   2        7.49       12.88     13.34 o 
 -14   4   2    13531.33    13171.73    169.02 o 
 -12   4   2       23.21       30.96     13.41 o 
 -10   4   2     5512.64     4957.66    143.04 o 
  -8   4   2    24576.46    24250.12    325.89 o 
  -6   4   2       24.03        7.33      9.22 o 
  -4   4   2     5882.38     5768.49     80.97 o 
  -2   4   2    20367.14    19365.79    209.92 o 
   0   4   2     2705.27     2843.35     48.95 o 
   2   4   2    91888.97    88818.17    867.12 o 
   4   4   2     5440.10     5140.60     74.46 o 
   6   4   2    12704.11    13230.35    134.85 o 
   8   4   2     6983.38     6799.01     81.36 o 
  10   4   2     3636.73     3626.93     54.31 o 
  12   4   2     3047.90     2859.72     43.21 o 
  14   4   2    16566.21    15913.15    199.73 o 
  16   4   2       89.04       87.73     18.52 o 
  18   4   2     7442.79     8032.75    114.25 o 
  20   4   2      629.89      651.76     35.41 o 
  22   4   2       38.95       48.59     25.60 o 
  24   4   2     1506.27     1444.64     65.58 o 
  26   4   2     1123.50     1222.99     80.69 o 
  28   4   2      771.35      786.15     73.59 o 
 -29   5   2      271.62      292.41     54.66 o 
 -27   5   2     1337.43     1434.61     89.24 o 
 -25   5   2       71.88       35.85     35.76 o 
 -23   5   2     5066.23     5460.98    146.11 o 
 -21   5   2     3096.37     3161.56    104.07 o 
 -19   5   2      511.40      575.12     49.27 o 
 -17   5   2     1593.40     1617.80     51.90 o 
 -15   5   2     2279.85     2212.46    118.57 o 
 -13   5   2      610.97      647.61     32.22 o 
 -11   5   2     8040.20     7995.91    116.45 o 
  -9   5   2     3210.28     3056.05     76.86 o 
  -7   5   2     5400.73     4981.78     80.64 o 
  -5   5   2       57.77       86.56     13.85 o 
  -3   5   2       42.36       62.05     13.05 o 
  -1   5   2    22609.64    21632.67    237.49 o 
   1   5   2    34663.45    32041.16    316.73 o 
   3   5   2     6419.08     6056.06     89.19 o 
   5   5   2    39751.38    37827.32    394.03 o 
   7   5   2     6486.80     6657.07    123.06 o 
   9   5   2      810.32      795.29     28.74 o 
  11   5   2     6785.31     6331.29    130.94 o 
  13   5   2      223.58      205.95     26.11 o 
  15   5   2      748.24      711.97     38.92 o 
  17   5   2     4612.77     4604.40     96.06 o 
  19   5   2     2743.03     2590.75     64.23 o 
  21   5   2     1100.03     1174.36     55.39 o 
  23   5   2       78.68       48.77     42.65 o 
  25   5   2      300.42      376.40     62.95 o 
  27   5   2     2808.21     3103.65     98.21 o 
 -26   6   2     1154.57     1213.87     90.05 o 
 -24   6   2     1466.34     1545.99    189.74 o 
 -22   6   2     1741.20     1857.07    109.34 o 
 -20   6   2     1190.30     1452.54     76.18 o 
 -18   6   2      213.52      168.40     36.45 o 
 -16   6   2      373.95      319.52     77.50 o 
 -14   6   2     2473.37     2522.94     64.52 o 
 -12   6   2     4666.08     4786.50     88.16 o 
 -10   6   2     3302.49     3134.77     97.65 o 
  -8   6   2     6928.00     6937.38    106.70 o 
  -6   6   2        7.91        2.79     12.38 o 
  -4   6   2     2783.87     2579.64     55.98 o 
  -2   6   2    24619.80    24956.64    275.96 o 
   0   6   2      602.52      670.08     27.11 o 
   2   6   2    46986.66    43309.86    395.53 o 
   4   6   2     9289.19     9549.07    129.83 o 
   6   6   2     3631.50     3478.01     66.12 o 
   8   6   2     1882.53     1958.71     76.12 o 
  10   6   2      307.79      365.23     58.37 o 
  12   6   2      349.67      295.38     51.78 o 
  14   6   2     8116.86     8149.17    186.36 o 
  16   6   2     1560.37     1731.49     75.91 o 
  18   6   2     4634.53     4980.23    243.12 o 
  20   6   2      118.12      123.24     58.21 o 
  22   6   2      877.94      786.40     62.43 o 
  24   6   2     1553.18     1810.75    115.77 o 
  26   6   2      871.47     1069.24    146.81 o 
 -25   7   2       30.41       50.53     42.98 o 
 -23   7   2     1465.87     1718.33     93.88 o 
 -21   7   2      129.58      118.44     42.34 o 
 -19   7   2       14.11       29.65     33.41 o 
 -17   7   2      726.26      742.75     55.93 o 
 -15   7   2     3702.91     3486.82    105.76 o 
 -13   7   2       12.09       29.50     19.49 o 
 -11   7   2     8613.32     8720.96    214.00 o 
  -9   7   2      235.74      259.94     25.21 o 
  -7   7   2     2095.05     2077.68     55.41 o 
  -5   7   2     1386.20     1243.74     49.08 o 
  -3   7   2      963.02      966.44     37.92 o 
  -1   7   2     5287.44     5155.82     79.37 o 
   1   7   2    19464.08    18764.12    264.63 o 
   3   7   2     1138.05     1047.54     49.21 o 
   5   7   2    14720.28    13823.94    177.73 o 
   7   7   2     1270.09     1301.90     43.80 o 
   9   7   2     1299.37     1294.74    106.77 o 
  11   7   2    10782.53    10211.51    205.33 o 
  13   7   2     3352.46     3494.35    105.61 o 
  15   7   2    16466.99    15769.77    272.34 o 
  17   7   2     1841.39     1931.46     83.48 o 
  19   7   2      516.76      473.69     51.96 o 
  21   7   2      746.99      760.90     64.96 o 
  23   7   2     1329.43     1477.67    142.46 o 
  25   7   2      234.43      329.34     55.50 o 
 -24   8   2      314.99      301.06    137.48 o 
 -22   8   2      574.69      647.78     74.29 o 
 -20   8   2     2123.09     2247.86     98.26 o 
 -18   8   2      218.58      210.21     43.54 o 
 -16   8   2      131.06      117.88     36.72 o 
 -14   8   2     5454.48     5467.89    291.84 o 
 -12   8   2     6350.49     6389.26    201.15 o 
 -10   8   2     8110.98     8480.22    135.45 o 
  -8   8   2     4114.09     4152.13     85.95 o 
  -6   8   2       54.10       59.79     19.83 o 
  -4   8   2     1451.32     1578.76     93.93 o 
  -2   8   2     8285.18     8012.03    110.70 o 
   0   8   2      874.15      880.81     56.91 o 
   2   8   2     6332.77     5982.64     90.43 o 
   4   8   2     1645.66     1482.62     43.21 o 
   6   8   2     1246.46     1328.25     46.26 o 
   8   8   2      603.33      607.66     48.28 o 
  10   8   2     4069.83     3904.76    111.37 o 
  12   8   2     1578.19     1544.16    109.02 o 
  14   8   2     8893.65     8748.76    186.41 o 
  16   8   2      519.57      483.90     51.78 o 
  18   8   2     5783.57     5598.49    150.48 o 
  20   8   2     2401.91     2588.98    129.44 o 
  22   8   2      170.04      194.57     60.78 o 
  24   8   2      592.23      556.89     63.68 o 
 -21   9   2       63.03      143.35     47.52 o 
 -19   9   2      526.43      498.92     58.33 o 
 -17   9   2      767.96      716.17     62.74 o 
 -15   9   2     1619.03     1439.89     77.75 o 
 -13   9   2     1285.46     1484.06    108.38 o 
 -11   9   2     5274.89     5761.69    257.11 o 
  -9   9   2       30.86       36.46     21.23 o 
  -7   9   2     5978.07     5930.12    109.54 o 
  -5   9   2      800.98      861.49     42.08 o 
  -3   9   2      406.42      345.80     27.68 o 
  -1   9   2     2653.23     2611.11     74.58 o 
   1   9   2     4263.90     3901.61     73.99 o 
   3   9   2      284.49      277.68     33.00 o 
   5   9   2     3934.31     3665.10    113.52 o 
   7   9   2      253.90      258.60     40.45 o 
   9   9   2     1712.15     1698.05     78.31 o 
  11   9   2     3346.14     3178.08    113.20 o 
  13   9   2      457.37      584.77     55.26 o 
  15   9   2     4252.62     4456.18    353.43 o 
  17   9   2     1229.03     1150.99    162.89 o 
  19   9   2      615.42      512.13    149.06 o 
  21   9   2      840.37      760.11     70.78 o 
 -20  10   2       44.91       55.67     44.87 o 
 -18  10   2      219.87      118.03     59.82 o 
 -16  10   2       26.54        6.78     36.01 o 
 -14  10   2     1070.11      928.07     68.41 o 
 -12  10   2      183.98      168.59     40.88 o 
 -10  10   2     1446.59     1441.86     73.89 o 
  -8  10   2     1739.63     1923.43     64.99 o 
  -6  10   2      211.87      210.77     27.15 o 
  -4  10   2     4024.33     3818.88     78.92 o 
  -2  10   2     2309.71     2241.55     82.30 o 
   0  10   2      456.84      460.51     36.91 o 
   2  10   2     7370.68     7070.23    145.36 o 
   4  10   2     1815.62     1821.52     80.06 o 
   6  10   2     2400.01     2365.64     92.03 o 
   8  10   2     2774.26     2778.59    105.64 o 
  10  10   2     1279.42     1272.99    156.94 o 
  12  10   2      128.81      116.14     38.09 o 
  14  10   2     1299.41     1235.27     81.52 o 
  16  10   2        5.27       14.79     36.05 o 
  18  10   2      131.16      182.98     48.59 o 
  20  10   2      105.70      116.77     54.99 o 
 -17  11   2       43.36       65.49     43.03 o 
 -15  11   2      227.42      251.18     51.14 o 
 -13  11   2      227.76      193.71     45.77 o 
 -11  11   2     1236.13     1201.87     73.63 o 
  -9  11   2      266.26      232.65     44.80 o 
  -7  11   2     1160.93     1168.89     72.52 o 
  -5  11   2      150.99      109.96     28.08 o 
  -3  11   2      133.80      149.70     31.28 o 
  -1  11   2     1207.29     1285.93     56.72 o 
   1  11   2     1828.10     1859.91    162.85 o 
   3  11   2     1989.09     1991.04     88.92 o 
   5  11   2     1544.72     1588.11     80.91 o 
   7  11   2       19.40       17.45     32.40 o 
   9  11   2       27.12       42.49     35.13 o 
  11  11   2      402.77      463.25    124.78 o 
  13  11   2      136.00      117.70     41.38 o 
  15  11   2      187.20      128.11     45.82 o 
  17  11   2      131.68      176.46     59.82 o 
 -12  12   2      678.64      660.87     91.01 o 
 -10  12   2      775.03      934.36     73.61 o 
  -8  12   2     1111.41     1110.51     75.47 o 
  -6  12   2        0.33       50.43     38.08 o 
  -4  12   2       40.51       86.18     31.04 o 
  -2  12   2     1200.30     1091.52     79.05 o 
   0  12   2       23.93       93.61     37.40 o 
   2  12   2     2662.27     2814.44    106.87 o 
   4  12   2       72.73       45.86     36.32 o 
   6  12   2      286.14      301.77     49.97 o 
   8  12   2      284.17      308.35     65.44 o 
  10  12   2       41.05       34.29     37.83 o 
  12  12   2      151.59      165.67     46.08 o 
  -5  13   2      538.43      589.80     82.01 o 
  -3  13   2      130.02       86.51     68.82 o 
  -1  13   2      325.75      326.55     72.68 o 
   1  13   2      140.51       79.90     39.92 o 
   3  13   2      266.22      180.25     48.63 o 
 -31   1   3        0.65      -21.84     35.82 o 
 -29   1   3       28.74       -0.47     38.86 o 
 -27   1   3       20.59       17.88     25.82 o 
 -25   1   3        7.06        4.53     25.44 o 
 -23   1   3       17.44       35.04     20.73 o 
 -21   1   3     3788.54     3672.01     80.21 o 
 -19   1   3      350.18      374.02     25.62 o 
 -17   1   3       70.89      102.72     16.57 o 
 -15   1   3     1525.37     1576.64     47.71 o 
 -13   1   3     3126.51     3355.68     57.44 o 
 -11   1   3     4892.25     5295.98     72.72 o 
  -9   1   3     1395.45     1427.43     37.21 o 
  -7   1   3    20625.01    22568.69    244.79 o 
  -5   1   3      569.56      483.10     16.56 o 
  -3   1   3     5988.29     6432.64     65.80 o 
  -1   1   3      463.32      370.50     13.95 o 
   1   1   3    37161.44    37391.60    363.38 o 
   3   1   3    44095.50    45038.04    448.18 o 
   5   1   3    16936.82    17842.88    166.10 o 
   7   1   3     2421.81     2343.16     36.94 o 
   9   1   3       72.91       50.81      7.27 o 
  11   1   3     1232.74     1227.29     23.09 o 
  13   1   3     3243.33     3322.83     42.75 o 
  15   1   3     2979.53     3101.37     43.42 o 
  17   1   3        1.58      -16.20     11.73 o 
  19   1   3      238.86      268.86     20.84 o 
  21   1   3      841.68      854.05     76.96 o 
  23   1   3     1347.16     1387.53     84.10 o 
  25   1   3      170.50      167.26     50.97 o 
  27   1   3      781.80      668.11     64.44 o 
  29   1   3        0.88       -9.95     60.62 o 
 -30   2   3        8.09       50.32     43.55 o 
 -28   2   3       77.01       83.53     32.79 o 
 -26   2   3       18.01       12.68     26.87 o 
 -24   2   3      401.81      397.21     51.55 o 
 -22   2   3      146.02      118.79     39.61 o 
 -20   2   3     1246.67     1231.98     41.79 o 
 -18   2   3      789.80      788.02     34.91 o 
 -16   2   3      580.54      516.16     26.34 o 
 -14   2   3       12.58        9.29     11.63 o 
 -12   2   3     2021.57     2034.21     53.38 o 
 -10   2   3     4889.09     5006.26     69.48 o 
  -8   2   3      231.78      297.14     19.87 o 
  -6   2   3    25270.58    25995.04    272.00 o 
  -4   2   3      639.15      699.06     22.08 o 
  -2   2   3      862.69      843.83     18.61 o 
   0   2   3    22013.88    23463.57    237.66 o 
   2   2   3    20259.21    20752.03    187.54 o 
   4   2   3    17005.63    17251.81    226.38 o 
   6   2   3    31008.96    32542.74    293.22 o 
   8   2   3     3119.50     3344.54     66.25 o 
  10   2   3      193.71      145.17     19.91 o 
  12   2   3     2034.04     2282.47     38.99 o 
  14   2   3      753.24      806.08     44.89 o 
  16   2   3      110.76       81.13     14.88 o 
  18   2   3      413.19      411.56     23.88 o 
  20   2   3      181.89      195.51     20.73 o 
  22   2   3       65.67       56.33     67.53 o 
  24   2   3       32.98       16.71     47.92 o 
  26   2   3       36.56       74.30     39.02 o 
  28   2   3      440.79      465.75     60.63 o 
  30   2   3       13.71       22.38     47.12 o 
 -29   3   3      192.72      146.69    106.56 o 
 -27   3   3       20.81        1.01     27.48 o 
 -25   3   3       16.87      -14.79     32.29 o 
 -23   3   3        0.41      -15.75     20.95 o 
 -21   3   3        2.29      -16.16     17.78 o 
 -19   3   3        1.60       -0.19     15.10 o 
 -17   3   3        0.04       -5.24     13.20 o 
 -15   3   3       13.38        6.17     12.49 o 
 -13   3   3     2581.22     2593.80     51.55 o 
 -11   3   3      180.68      251.81     18.33 o 
  -9   3   3     6546.47     6766.57     96.25 o 
  -7   3   3     6735.10     7287.26     97.88 o 
  -5   3   3       59.92       62.42     13.18 o 
  -3   3   3      238.25      308.33     22.76 o 
  -1   3   3      257.97      299.07     17.78 o 
   1   3   3    10031.33    10756.43     97.20 o 
   3   3   3        4.91      -16.06      8.03 o 
   5   3   3     3718.59     4077.97     58.50 o 
   7   3   3     1387.24     1505.98     39.56 o 
   9   3   3      531.33      547.52     24.69 o 
  11   3   3      143.16      119.24     15.05 o 
  13   3   3     3710.05     3952.91     79.84 o 
  15   3   3     2604.55     2668.23     61.87 o 
  17   3   3      214.96      213.31     22.34 o 
  19   3   3      430.08      509.20     27.11 o 
  21   3   3       55.60       61.60     21.02 o 
  23   3   3       43.41       28.15     24.02 o 
  25   3   3        1.66      -26.91     40.84 o 
  27   3   3       20.18      -14.61     36.72 o 
  29   3   3      240.62      200.27     52.64 o 
 -28   4   3        9.70       -5.78     31.61 o 
 -26   4   3       63.81       47.20     30.37 o 
 -24   4   3      327.33      320.27     54.04 o 
 -22   4   3        8.86       -1.78     22.58 o 
 -20   4   3      786.99      758.53     35.51 o 
 -18   4   3      226.84      244.12     23.69 o 
 -16   4   3       50.72       56.77     17.70 o 
 -14   4   3      187.26      192.18     21.49 o 
 -12   4   3        5.20      -20.94     11.85 o 
 -10   4   3       50.23       80.16     15.41 o 
  -8   4   3      543.98      411.75     22.57 o 
  -6   4   3     3942.05     4438.95     70.60 o 
  -4   4   3      359.41      425.00     23.47 o 
  -2   4   3    11209.11    12079.38    140.65 o 
   0   4   3     6802.04     6798.91     88.10 o 
   2   4   3      610.72      689.35     19.45 o 
   4   4   3     2899.42     3200.70     58.35 o 
   6   4   3     1498.65     1779.52     34.07 o 
   8   4   3     9913.07     9913.86    127.45 o 
  10   4   3     5068.55     4929.89    138.01 o 
  12   4   3      520.92      560.04     56.67 o 
  14   4   3     2877.41     2999.47     59.44 o 
  16   4   3      472.94      515.09     29.35 o 
  18   4   3     1145.41     1141.78     42.81 o 
  20   4   3      217.26      224.45     26.36 o 
  22   4   3       27.15       12.83     20.41 o 
  24   4   3       93.19       85.06     29.56 o 
  26   4   3       27.82      -28.64     35.11 o 
  28   4   3      159.76      191.54     51.19 o 
 -27   5   3       21.80       -2.44     60.30 o 
 -25   5   3       20.34       -0.99     31.81 o 
 -23   5   3      115.00      129.42     38.73 o 
 -21   5   3      143.45      106.37     34.66 o 
 -19   5   3      570.22      507.92     80.56 o 
 -17   5   3       50.74       46.79     19.74 o 
 -15   5   3       31.69       -0.14     16.13 o 
 -13   5   3        7.13       -1.37     14.49 o 
 -11   5   3       36.46       49.55     15.33 o 
  -9   5   3     1758.71     1768.93     47.27 o 
  -7   5   3     7863.05     8558.85    133.19 o 
  -5   5   3       37.61       67.22     13.61 o 
  -3   5   3       39.65       26.30     11.60 o 
  -1   5   3     4019.62     4406.43    187.76 o 
   1   5   3      117.74      156.15     13.86 o 
   3   5   3     1837.66     1931.56     43.35 o 
   5   5   3      338.82      333.13     20.06 o 
   7   5   3       59.49       84.72     12.02 o 
   9   5   3      170.81      187.47     23.05 o 
  11   5   3      111.92       75.14     35.96 o 
  13   5   3      153.89      175.00     30.46 o 
  15   5   3     2559.11     2634.06     75.70 o 
  17   5   3        6.31      -16.45     16.62 o 
  19   5   3      998.72      915.97     40.81 o 
  21   5   3       86.80       89.74     24.52 o 
  23   5   3        3.14      -24.48     23.42 o 
  25   5   3        7.58        2.27     34.23 o 
  27   5   3        1.57      -77.82     51.13 o 
 -26   6   3      631.32      845.87    127.35 o 
 -24   6   3      504.69      509.06     59.26 o 
 -22   6   3       12.53       24.33     40.84 o 
 -20   6   3      201.08      281.45     43.82 o 
 -18   6   3     1032.31      960.74     60.90 o 
 -16   6   3     1733.32     1869.21     58.01 o 
 -14   6   3      197.46      235.97     26.87 o 
 -12   6   3     2866.58     3058.56     71.16 o 
 -10   6   3      106.44       92.59     19.20 o 
  -8   6   3      681.56      632.73     41.12 o 
  -6   6   3     5726.85     5833.08    133.92 o 
  -4   6   3     1328.56     1284.72     39.91 o 
  -2   6   3      145.82      184.12     18.69 o 
   0   6   3     3056.39     3077.96     55.02 o 
   2   6   3     3076.29     2885.26     64.57 o 
   4   6   3        0.05      -22.42     11.21 o 
   6   6   3     1026.25     1057.39     36.29 o 
   8   6   3      191.21      186.88     29.21 o 
  10   6   3       38.17       31.95     22.71 o 
  12   6   3     4026.47     3818.27    105.45 o 
  14   6   3     2472.18     2545.95    118.51 o 
  16   6   3       36.92        4.31     27.32 o 
  18   6   3      100.56      135.08     35.62 o 
  20   6   3       69.27       74.26     33.97 o 
  22   6   3        9.20      -19.48     44.22 o 
  24   6   3        4.02      -28.72     32.00 o 
  26   6   3       35.51       14.57     38.92 o 
 -25   7   3      527.10      568.84    114.81 o 
 -23   7   3      573.72      737.55     91.97 o 
 -21   7   3      112.66       93.12     44.86 o 
 -19   7   3      414.18      374.78     49.40 o 
 -17   7   3      339.85      320.90     44.46 o 
 -15   7   3     1020.21     1034.31     47.07 o 
 -13   7   3      983.95      957.53     44.29 o 
 -11   7   3       52.66       69.78     30.47 o 
  -9   7   3        0.74        5.56     17.03 o 
  -7   7   3        6.72        1.97     15.46 o 
  -5   7   3     2986.96     2889.13     64.49 o 
  -3   7   3     1315.46     1199.90     41.03 o 
  -1   7   3     1720.93     1627.28     89.54 o 
   1   7   3      205.15      188.99     19.13 o 
   3   7   3     2797.26     2698.25     81.89 o 
   5   7   3     3256.81     3093.08     57.62 o 
   7   7   3      904.08      854.44     51.76 o 
   9   7   3       16.96      -11.23     22.20 o 
  11   7   3     3619.02     3567.07    105.77 o 
  13   7   3     1047.53     1004.89     97.60 o 
  15   7   3      163.60      316.19     72.84 o 
  17   7   3      159.36      146.97     42.29 o 
  19   7   3     1222.17     1224.80    138.12 o 
  21   7   3      120.45      134.00     42.52 o 
  23   7   3        8.85       27.27     42.45 o 
  25   7   3        0.06      -20.44     39.48 o 
 -24   8   3      309.85      297.07     84.74 o 
 -22   8   3      155.24      168.91     89.40 o 
 -20   8   3      136.61      193.83     48.40 o 
 -18   8   3      366.67      380.47     52.51 o 
 -16   8   3      480.63      427.34     49.60 o 
 -14   8   3      273.45      276.20     42.81 o 
 -12   8   3      181.65      185.48     28.56 o 
 -10   8   3      543.83      569.35     46.34 o 
  -8   8   3        0.38        0.36     20.38 o 
  -6   8   3        0.26      -21.68     15.66 o 
  -4   8   3        1.99      -12.81     15.71 o 
  -2   8   3      129.79      123.94     19.99 o 
   0   8   3      327.63      304.49     23.91 o 
   2   8   3       82.56       36.23     19.12 o 
   4   8   3        2.53       25.78     18.00 o 
   6   8   3     1709.46     1517.31     90.69 o 
   8   8   3       11.97       15.62     25.13 o 
  10   8   3     1131.42     1109.41     63.80 o 
  12   8   3      102.03       73.87     34.41 o 
  14   8   3      157.19      181.90     39.06 o 
  16   8   3        0.08      -15.11     31.28 o 
  18   8   3      121.74       90.46     41.32 o 
  20   8   3       58.04       32.18     37.47 o 
  22   8   3       11.65       -1.99     38.18 o 
  24   8   3        2.09      -52.14     36.34 o 
 -21   9   3      541.60      539.05     75.57 o 
 -19   9   3       14.46      -19.72     37.47 o 
 -17   9   3      263.38      336.11     52.38 o 
 -15   9   3      561.72      578.57     56.27 o 
 -13   9   3     1930.09     1806.49     83.42 o 
 -11   9   3      378.48      340.04     44.62 o 
  -9   9   3      732.78      731.45     42.40 o 
  -7   9   3        0.89       -0.76     19.66 o 
  -5   9   3      268.60      217.33     35.11 o 
  -3   9   3      601.48      674.26     34.81 o 
  -1   9   3     1203.46     1220.99     50.28 o 
   1   9   3     1278.27     1173.65     49.11 o 
   3   9   3       15.46       22.80     20.32 o 
   5   9   3     1575.82     1493.59     71.84 o 
   7   9   3     4454.80     4347.42    123.44 o 
   9   9   3        0.18      -12.82     27.95 o 
  11   9   3      319.76      282.86     44.15 o 
  13   9   3       29.77       12.23     31.09 o 
  15   9   3       43.17       12.56     32.17 o 
  17   9   3      353.24      373.31     52.33 o 
  19   9   3      528.62      361.90     55.79 o 
  21   9   3        6.73      -17.87     38.18 o 
 -20  10   3       90.03       65.28     45.75 o 
 -18  10   3      516.35      674.88     66.86 o 
 -16  10   3       13.52       30.14     65.12 o 
 -14  10   3       40.59       69.17     38.19 o 
 -12  10   3      748.50      772.97     77.02 o 
 -10  10   3      426.20      358.70     47.97 o 
  -8  10   3       23.89      -10.15     23.30 o 
  -6  10   3       20.46      -22.88     21.85 o 
  -4  10   3     1055.92     1067.11     51.06 o 
  -2  10   3      117.43       59.10     35.42 o 
   0  10   3      963.40      910.76     57.69 o 
   2  10   3      193.11      159.27     38.00 o 
   4  10   3      194.29      194.82     41.32 o 
   6  10   3      360.80      330.03     46.11 o 
   8  10   3      125.25       84.22     35.81 o 
  10  10   3       28.86       -9.12     29.33 o 
  12  10   3      473.30      419.30     75.09 o 
  14  10   3      286.99      237.72     46.91 o 
  16  10   3       21.28       11.31     36.22 o 
  18  10   3       22.84       25.46     37.16 o 
 -15  11   3       99.53       10.29     53.06 o 
 -13  11   3        0.26       45.34     56.28 o 
 -11  11   3       40.38      123.81     55.31 o 
  -9  11   3       80.16       90.37     54.35 o 
  -7  11   3        1.91        3.65     26.32 o 
  -5  11   3      306.31      343.27     37.97 o 
  -3  11   3        1.14      -36.40     22.88 o 
  -1  11   3        7.45      -24.14     22.17 o 
   1  11   3      240.20      256.80     72.04 o 
   3  11   3     1280.84     1317.27     90.05 o 
   5  11   3      108.24      103.88     38.67 o 
   7  11   3        7.88       18.51     33.41 o 
   9  11   3       22.57      -27.31     34.84 o 
  11  11   3        3.56       -0.74     35.14 o 
  13  11   3       28.51       22.34     35.50 o 
  15  11   3        4.16       -9.31     37.17 o 
 -12  12   3        3.20       46.31     53.38 o 
 -10  12   3       44.35      -23.88     37.18 o 
  -8  12   3      215.01      167.26     46.63 o 
  -6  12   3      216.41      134.70     43.59 o 
  -4  12   3       99.50       98.88     30.30 o 
  -2  12   3        5.83      -23.68     31.91 o 
   0  12   3      268.01      221.01     47.52 o 
   2  12   3      250.12      337.38     51.21 o 
   4  12   3      283.52      313.48     51.53 o 
   6  12   3      175.32      195.09     46.51 o 
   8  12   3       73.91       16.38     37.40 o 
  10  12   3      113.88       97.00     43.67 o 
  12  12   3       24.72       21.63     36.65 o 
  -3  13   3        3.96        9.94     75.73 o 
  -1  13   3      119.04      159.14     46.61 o 
   1  13   3        3.65       14.35     39.06 o 
   3  13   3       26.25       10.38     39.10 o 
 -30   0   4      961.51      671.16    104.84 o 
 -28   0   4      327.13      208.71     70.75 o 
 -26   0   4        4.18        4.19     28.87 o 
 -24   0   4     3281.86     3228.17    107.14 o 
 -22   0   4    14698.62    14787.02    258.68 o 
 -20   0   4     2324.64     2235.40     82.36 o 
 -18   0   4     4291.06     4173.91    158.54 o 
 -16   0   4      344.22      342.51     52.90 o 
 -14   0   4    20648.54    20485.31    295.00 o 
 -12   0   4     1918.18     2169.23    113.20 o 
 -10   0   4     5197.37     4717.00     93.29 o 
  -8   0   4    30451.47    31323.31    404.27 o 
  -6   0   4     6006.57     5594.45     95.76 o 
  -4   0   4    15041.63    16021.27    310.01 o 
  -2   0   4    24175.21    24457.21    426.75 o 
   0   0   4    65388.07    64831.18   1066.39 o 
   2   0   4     3994.87     4448.82     60.06 o 
   4   0   4   152553.91   150241.39   1459.36 o 
   6   0   4    52053.18    53397.04    529.51 o 
   8   0   4     1957.58     2058.96     39.39 o 
  10   0   4      217.91      145.42     14.08 o 
  12   0   4     2428.71     2296.09     48.53 o 
  14   0   4      895.87      902.62     34.62 o 
  16   0   4    16636.09    16190.17    260.33 o 
  18   0   4     1267.93     1346.25     62.16 o 
  20   0   4     5655.98     5608.55    133.02 o 
  22   0   4     1561.82     1657.46     76.18 o 
  24   0   4      368.68      342.49     67.53 o 
  26   0   4       18.79       54.67     52.10 o 
  28   0   4     2772.14     2858.61    160.79 o 
  30   0   4      157.49      154.04     71.39 o 
 -29   1   4        6.97      -13.36     45.83 o 
 -27   1   4       26.42        9.15     29.30 o 
 -25   1   4     2600.27     2548.23     68.24 o 
 -23   1   4      212.68      253.51     37.78 o 
 -21   1   4    15486.73    15464.60    219.14 o 
 -19   1   4     2745.70     2803.05     61.33 o 
 -17   1   4     4005.42     3989.43     70.97 o 
 -15   1   4     2584.31     2545.04     53.23 o 
 -13   1   4      356.36      349.33     36.99 o 
 -11   1   4     9120.63     9230.24    107.72 o 
  -9   1   4    13234.31    12425.36    159.12 o 
  -7   1   4    12307.69    13230.57    134.56 o 
  -5   1   4    35493.47    36746.70    576.30 o 
  -3   1   4     9461.19     9017.25     90.58 o 
  -1   1   4     2679.36     2804.13     43.71 o 
   1   1   4    15454.78    15269.05    161.71 o 
   3   1   4   157170.09   155279.42   1295.18 o 
   5   1   4    15519.21    15731.22    131.07 o 
   7   1   4    25366.21    24918.33    201.15 o 
   9   1   4     2214.95     2075.46     29.62 o 
  11   1   4      373.12      392.68     13.81 o 
  13   1   4     2311.17     2207.53     34.08 o 
  15   1   4     5366.12     5283.52     70.96 o 
  17   1   4     5642.48     5748.87     78.26 o 
  19   1   4     8765.06     8643.38    154.01 o 
  21   1   4      246.40      296.96     28.27 o 
  23   1   4      542.12      551.48     51.57 o 
  25   1   4     2049.68     2013.69     89.59 o 
  27   1   4       99.90       87.91     39.57 o 
  29   1   4     2548.92     2823.49    118.29 o 
 -30   2   4        1.87       33.69     31.92 o 
 -28   2   4      201.21      282.81    107.06 o 
 -26   2   4     1222.66     1167.08     59.21 o 
 -24   2   4      831.14      755.55     40.80 o 
 -22   2   4     3382.76     3376.55     72.69 o 
 -20   2   4     1011.97      912.80     38.49 o 
 -18   2   4    10545.55    10161.53    131.74 o 
 -16   2   4     3831.52     3829.83     68.86 o 
 -14   2   4      274.49      255.97     20.54 o 
 -12   2   4    53210.16    52367.01    471.70 o 
 -10   2   4    27492.14    25421.46    244.68 o 
  -8   2   4     1706.81     1374.05     40.35 o 
  -6   2   4    78518.32    77484.25    759.12 o 
  -4   2   4       41.30      145.44     24.79 o 
  -2   2   4     2240.53     2528.80     49.11 o 
   0   2   4     5524.37     5279.58     69.06 o 
   2   2   4      350.45      363.79     13.52 o 
   4   2   4    19518.31    18619.44    196.62 o 
   6   2   4     2238.57     2117.11     35.81 o 
   8   2   4     9586.80     8957.88    147.61 o 
  10   2   4     2128.43     1690.43     36.84 o 
  12   2   4     9037.46     9048.31    108.79 o 
  14   2   4       35.06       36.63     13.70 o 
  16   2   4    17859.81    17497.16    170.55 o 
  18   2   4     1774.25     1756.40     43.56 o 
  20   2   4     6456.60     6424.40    103.97 o 
  22   2   4     1150.07     1207.12     54.82 o 
  24   2   4       26.90       42.08     41.49 o 
  26   2   4     1054.31     1131.40     81.68 o 
  28   2   4      841.89      919.12     85.22 o 
  30   2   4       53.90       72.86     45.44 o 
 -29   3   4       58.37       40.07     32.26 o 
 -27   3   4       87.67       60.83     30.52 o 
 -25   3   4     1661.49     1893.66     71.59 o 
 -23   3   4      137.04      138.30     24.20 o 
 -21   3   4     2298.92     2237.22     58.61 o 
 -19   3   4     1311.73     1173.75     57.23 o 
 -17   3   4     3198.56     3137.64     63.47 o 
 -15   3   4     6678.44     6617.81     95.40 o 
 -13   3   4    17775.67    17413.33    216.17 o 
 -11   3   4       76.23      119.49     17.16 o 
  -9   3   4    70349.45    67486.71    674.31 o 
  -7   3   4     4390.12     4119.13     68.12 o 
  -5   3   4     5897.73     5182.07     75.49 o 
  -3   3   4      873.77      741.94     20.42 o 
  -1   3   4     3963.58     3668.06     53.00 o 
   1   3   4     9244.81     9541.12     93.41 o 
   3   3   4     5325.02     4930.71     61.03 o 
   5   3   4      707.92      684.20     20.43 o 
   7   3   4    78996.09    81486.61    801.63 o 
   9   3   4       40.99       52.37     17.17 o 
  11   3   4    12311.36    12877.85    185.67 o 
  13   3   4    19982.95    20220.90    209.09 o 
  15   3   4     6583.85     6448.82     93.36 o 
  17   3   4     7160.96     7285.09    105.04 o 
  19   3   4     6855.57     6925.71     94.66 o 
  21   3   4      607.75      577.97     35.62 o 
  23   3   4     1490.31     1485.19     62.98 o 
  25   3   4      145.34      125.19     41.02 o 
  27   3   4      393.61      553.57     63.01 o 
  29   3   4      530.67      472.09     97.76 o 
 -28   4   4      211.28      211.72     43.10 o 
 -26   4   4      564.95      627.48     61.34 o 
 -24   4   4      931.76     1033.39     57.13 o 
 -22   4   4     3688.88     3674.99     94.98 o 
 -20   4   4      226.36      237.42     25.80 o 
 -18   4   4     2105.82     2036.54     59.93 o 
 -16   4   4      984.80      954.85     41.49 o 
 -14   4   4       17.52      -13.03     21.34 o 
 -12   4   4     6997.31     6620.29    105.21 o 
 -10   4   4    25048.61    25317.90    282.70 o 
  -8   4   4    25977.19    26800.94    292.53 o 
  -6   4   4     1009.61      678.14     35.19 o 
  -4   4   4      532.08      638.97     41.08 o 
  -2   4   4     7979.89     7559.36     97.16 o 
   0   4   4    22938.85    22579.87    208.69 o 
   2   4   4     7646.90     7738.54     86.89 o 
   4   4   4    39956.12    39353.45    351.50 o 
   6   4   4    12565.87    13056.15    210.22 o 
   8   4   4     3140.88     2682.40     60.80 o 
  10   4   4     8472.13     8386.11    125.87 o 
  12   4   4     6134.73     5925.63     86.06 o 
  14   4   4       11.59        0.17     13.60 o 
  16   4   4    15629.93    15472.03    178.18 o 
  18   4   4      132.33      115.71     21.86 o 
  20   4   4     3836.81     3803.23     78.01 o 
  22   4   4       48.41       64.79     23.41 o 
  24   4   4        4.29      -34.41     45.02 o 
  26   4   4       93.51       95.51     64.96 o 
  28   4   4     1219.94     1184.41    124.78 o 
 -27   5   4      228.31      267.28     51.59 o 
 -25   5   4     1167.41     1212.74     77.19 o 
 -23   5   4      245.60      134.40     39.90 o 
 -21   5   4     3175.90     3354.08    108.97 o 
 -19   5   4      237.17      278.89     30.51 o 
 -17   5   4       25.92       17.42     19.43 o 
 -15   5   4      137.38      132.31     22.75 o 
 -13   5   4     9408.20     9605.36    139.91 o 
 -11   5   4       28.31       30.13     16.20 o 
  -9   5   4    22851.10    22618.33    258.79 o 
  -7   5   4      284.68      331.09     25.51 o 
  -5   5   4    35537.94    34272.43    361.59 o 
  -3   5   4     3713.83     3659.75     63.41 o 
  -1   5   4      122.40      133.91     14.84 o 
   1   5   4    20062.04    18639.78    185.45 o 
   3   5   4    57129.13    55487.20    562.30 o 
   5   5   4     2596.57     2662.49     72.23 o 
   7   5   4    20083.69    19223.44    191.73 o 
   9   5   4     3102.05     3067.75     70.72 o 
  11   5   4      131.30      119.67     21.73 o 
  13   5   4     7603.79     7708.67    173.01 o 
  15   5   4     6848.42     6780.70    121.19 o 
  17   5   4     5915.91     5923.16     97.24 o 
  19   5   4      846.57      933.03     86.13 o 
  21   5   4     1374.64     1445.16     62.55 o 
  23   5   4      723.72      790.78     50.69 o 
  25   5   4      235.96      428.36     88.44 o 
  27   5   4       62.16      114.16     69.46 o 
 -26   6   4      621.35      632.65     66.04 o 
 -24   6   4      343.16      412.52     55.72 o 
 -22   6   4     2814.44     3135.47    136.84 o 
 -20   6   4        3.34      -18.59     28.05 o 
 -18   6   4     2008.04     2105.04     83.17 o 
 -16   6   4      273.19      308.90     30.35 o 
 -14   6   4       33.05       55.22     27.72 o 
 -12   6   4     7367.33     7651.60    139.85 o 
 -10   6   4     4784.08     4473.79     84.92 o 
  -8   6   4    16729.14    17262.42    210.78 o 
  -6   6   4    15517.47    15965.66    195.27 o 
  -4   6   4      242.29      186.29     19.42 o 
  -2   6   4     7219.20     7437.58    106.34 o 
   0   6   4    21571.83    21575.58    216.51 o 
   2   6   4     4156.72     4278.84     65.94 o 
   4   6   4    26051.97    25081.30    244.69 o 
   6   6   4    15586.19    15262.69    186.70 o 
   8   6   4     4612.30     4631.12    113.75 o 
  10   6   4     4759.96     4535.41     93.71 o 
  12   6   4     2832.77     2650.19     71.29 o 
  14   6   4      405.05      379.06     34.94 o 
  16   6   4     4052.91     4087.80     95.21 o 
  18   6   4      183.56      201.54     32.22 o 
  20   6   4     3372.33     3577.89     99.04 o 
  22   6   4      164.40      109.98     33.51 o 
  24   6   4       71.35       18.27     37.46 o 
  26   6   4      499.99      448.85     59.49 o 
 -25   7   4     1276.59     1302.57    113.84 o 
 -23   7   4      526.43      456.19     57.82 o 
 -21   7   4     1760.46     1753.31    249.23 o 
 -19   7   4     2091.51     2188.98    100.82 o 
 -17   7   4       55.69       49.81     32.20 o 
 -15   7   4      994.74     1058.02     48.55 o 
 -13   7   4     5519.62     5700.88    107.24 o 
 -11   7   4      615.06      701.49     38.08 o 
  -9   7   4    17415.89    17373.44    329.09 o 
  -7   7   4     3205.22     3138.88     71.97 o 
  -5   7   4     5963.47     5955.48    109.46 o 
  -3   7   4     8880.89     8876.09    149.50 o 
  -1   7   4     1865.44     1852.98     52.87 o 
   1   7   4     5220.49     5294.73    109.59 o 
   3   7   4     4689.29     4706.09     86.12 o 
   5   7   4     3818.17     3867.65    105.75 o 
   7   7   4     9037.26     9165.17    181.40 o 
   9   7   4       33.63       42.89     25.59 o 
  11   7   4     3042.91     3182.02    100.31 o 
  13   7   4     7190.90     7099.18    159.19 o 
  15   7   4     2533.20     2710.64     96.26 o 
  17   7   4     3308.11     3559.25    115.07 o 
  19   7   4     9016.42     8638.34    196.81 o 
  21   7   4        1.29      -22.81     48.88 o 
  23   7   4      318.07      436.08     75.90 o 
  25   7   4      301.32      238.50     50.10 o 
 -24   8   4      127.33      172.27     53.54 o 
 -22   8   4     1394.81     1460.99     86.15 o 
 -20   8   4      333.69      420.96     56.96 o 
 -18   8   4     1138.63     1235.78    134.59 o 
 -16   8   4      218.82      168.44     41.32 o 
 -14   8   4        4.68       22.04     23.12 o 
 -12   8   4     4149.25     4151.21     91.91 o 
 -10   8   4     2046.68     2055.27     63.96 o 
  -8   8   4      938.76      940.13     43.87 o 
  -6   8   4    15768.77    15950.25    517.17 o 
  -4   8   4     2947.12     2719.33    134.69 o 
  -2   8   4       38.12       46.32     20.00 o 
   0   8   4    10013.81     9900.88    153.47 o 
   2   8   4     3255.63     2912.70     70.27 o 
   4   8   4    14448.11    13679.19    284.93 o 
   6   8   4     1645.30     1703.65     75.81 o 
   8   8   4     9425.43     9288.31    189.90 o 
  10   8   4     6068.64     5677.20    255.18 o 
  12   8   4      139.93      115.02     39.07 o 
  14   8   4     4606.96     4620.49    132.21 o 
  16   8   4     6051.72     5847.46    274.96 o 
  18   8   4      103.47       88.34     36.85 o 
  20   8   4     1369.03     1168.96     75.37 o 
  22   8   4      325.94      304.98     62.39 o 
  24   8   4       93.74       44.19     39.29 o 
 -21   9   4     1369.09     1555.14     91.93 o 
 -19   9   4      183.55      229.13     61.75 o 
 -17   9   4      129.89      206.01     46.20 o 
 -15   9   4      566.79      625.86     84.90 o 
 -13   9   4      565.65      482.68     50.71 o 
 -11   9   4       70.52       39.59     24.46 o 
  -9   9   4     9592.73     9608.97    153.64 o 
  -7   9   4      515.73      577.98     47.98 o 
  -5   9   4     1725.70     1679.85     69.02 o 
  -3   9   4     3946.82     3866.83    106.13 o 
  -1   9   4     1590.25     1588.38     56.64 o 
   1   9   4      340.32      299.74     30.47 o 
   3   9   4     7021.60     7065.45    163.74 o 
   5   9   4     1029.06      897.74     81.52 o 
   7   9   4     1687.71     1853.54    184.43 o 
   9   9   4        8.67        8.66     27.61 o 
  11   9   4        9.72       -0.17     28.65 o 
  13   9   4      527.75      659.30     59.04 o 
  15   9   4     1166.43     1176.25     74.87 o 
  17   9   4      683.88      634.25     63.56 o 
  19   9   4     1337.49     1311.76     82.53 o 
  21   9   4        2.43      -29.18     43.74 o 
 -18  10   4      752.30      782.68     71.84 o 
 -16  10   4       19.04      -59.49     48.24 o 
 -14  10   4       16.17      -16.08     42.45 o 
 -12  10   4      705.62      565.35     75.57 o 
 -10  10   4      479.37      431.17     75.90 o 
  -8  10   4     2637.82     2776.15    157.90 o 
  -6  10   4      397.53      445.12     38.91 o 
  -4  10   4      410.30      429.64     38.81 o 
  -2  10   4      396.60      488.96     57.27 o 
   0  10   4     2388.48     2298.37     70.02 o 
   2  10   4      406.15      316.61     47.11 o 
   4  10   4     5006.33     4967.28    138.60 o 
   6  10   4     1801.64     1888.86    115.77 o 
   8  10   4      544.93      525.00     55.31 o 
  10  10   4      789.19      783.95     64.55 o 
  12  10   4     1499.09     1689.23    103.39 o 
  14  10   4      110.31       91.75     50.17 o 
  16  10   4     1968.14     1905.62     94.60 o 
  18  10   4       51.72      113.80     46.03 o 
 -15  11   4      145.39      185.24     66.25 o 
 -13  11   4      710.33      721.65     89.08 o 
 -11  11   4       15.80       25.08     51.13 o 
  -9  11   4     1159.26     1260.53    194.40 o 
  -7  11   4       15.40      -11.37     53.79 o 
  -5  11   4     1538.08     1706.81     66.65 o 
  -3  11   4      303.18      301.40     36.56 o 
  -1  11   4        1.78       22.31     33.48 o 
   1  11   4     1866.84     1866.32     89.52 o 
   3  11   4     3349.50     3577.16    137.32 o 
   5  11   4        0.86      -13.44     41.97 o 
   7  11   4     2542.54     2412.32    143.91 o 
   9  11   4      792.94      776.75     66.39 o 
  11  11   4      110.14      151.15     58.37 o 
  13  11   4      140.99      149.41     43.29 o 
  15  11   4      361.63      408.97     60.14 o 
 -10  12   4      512.33      515.55     61.89 o 
  -8  12   4      478.56      444.83     59.19 o 
  -6  12   4      674.17      742.10     62.66 o 
  -4  12   4      163.10      193.09     36.48 o 
  -2  12   4      899.72      982.08     72.86 o 
   0  12   4      291.33      213.96     50.49 o 
   2  12   4       12.54      -57.83     31.68 o 
   4  12   4     1022.82      956.10     78.47 o 
   6  12   4      596.77      621.41     64.80 o 
   8  12   4      128.97      142.75     45.42 o 
  10  12   4      371.50      352.28     57.05 o 
 -29   1   5        6.19       10.85     28.40 o 
 -27   1   5      179.51      144.70     34.15 o 
 -25   1   5      153.60      110.51     25.67 o 
 -23   1   5        1.74       -5.62     19.64 o 
 -21   1   5       96.93       63.88     26.63 o 
 -19   1   5     4101.12     3860.73     75.20 o 
 -17   1   5     1715.54     1628.27     54.93 o 
 -15   1   5       44.01       35.26     13.87 o 
 -13   1   5     1111.53     1214.79     56.95 o 
 -11   1   5      932.60      837.52     28.75 o 
  -9   1   5     1813.26     1954.45     39.75 o 
  -7   1   5       13.33       10.26      5.83 o 
  -5   1   5       34.33       53.01     10.61 o 
  -3   1   5    13239.76    13365.12    129.07 o 
  -1   1   5    15955.30    16671.46    179.76 o 
   1   1   5     1776.86     1860.92     36.10 o 
   3   1   5     3384.59     3244.55     37.69 o 
   5   1   5     5485.53     5741.18     57.91 o 
   7   1   5     6636.94     7210.91     70.53 o 
   9   1   5     3839.93     4036.48     79.89 o 
  11   1   5       36.45       26.25     11.80 o 
  13   1   5      537.30      588.95     22.85 o 
  15   1   5     2556.43     2447.16     46.10 o 
  17   1   5     2336.44     2366.48     66.93 o 
  19   1   5     3303.83     3473.08     76.40 o 
  21   1   5      982.33      908.63     41.76 o 
  23   1   5      183.19      216.55     43.31 o 
  25   1   5     1229.77     1189.16     73.09 o 
  27   1   5     1840.77     1831.81     92.78 o 
  29   1   5      343.65      440.61     74.45 o 
 -30   2   5        0.07      -33.14     29.04 o 
 -28   2   5       19.30      -20.21     27.05 o 
 -26   2   5       17.42        2.07     25.40 o 
 -24   2   5      238.58      228.14     28.30 o 
 -22   2   5        0.99       18.02     19.28 o 
 -20   2   5        5.32       11.05     16.80 o 
 -18   2   5      361.14      342.37     26.63 o 
 -16   2   5      297.59      281.72     24.79 o 
 -14   2   5      819.03      790.28     30.90 o 
 -12   2   5     6193.03     6323.19     88.59 o 
 -10   2   5     1362.59     1393.36     36.85 o 
  -8   2   5      459.47      436.51     27.77 o 
  -6   2   5     3666.87     3627.79     49.55 o 
  -4   2   5     7426.40     7748.82    150.72 o 
  -2   2   5      210.38      198.93     10.84 o 
   0   2   5     3889.89     4070.24     68.87 o 
   2   2   5    26961.58    28347.87    255.50 o 
   4   2   5      418.16      493.93     16.03 o 
   6   2   5    12447.79    13992.45    141.40 o 
   8   2   5     1143.82     1190.85     29.09 o 
  10   2   5     1548.55     1756.93     37.94 o 
  12   2   5      588.93      486.41     22.85 o 
  14   2   5      543.13      506.60     25.18 o 
  16   2   5      525.87      515.25     40.26 o 
  18   2   5      113.08       76.58     19.20 o 
  20   2   5      337.25      364.80     30.68 o 
  22   2   5     1088.97     1087.28     47.12 o 
  24   2   5      299.07      379.48     49.68 o 
  26   2   5        6.80       10.78     36.71 o 
  28   2   5       13.44      -15.76     57.56 o 
 -29   3   5       20.46       19.36     30.79 o 
 -27   3   5       17.56       61.00     29.88 o 
 -25   3   5        2.68       27.85     29.29 o 
 -23   3   5       35.95       -1.15     19.58 o 
 -21   3   5      416.57      391.95     30.91 o 
 -19   3   5      450.19      431.17     30.47 o 
 -17   3   5        0.21      -15.38     14.64 o 
 -15   3   5      130.57      167.77     20.62 o 
 -13   3   5     1469.25     1519.85     66.18 o 
 -11   3   5     3029.23     3493.92     83.95 o 
  -9   3   5    15817.69    16696.48    198.69 o 
  -7   3   5      830.54      918.91     38.23 o 
  -5   3   5     4799.85     4848.83     76.91 o 
  -3   3   5        8.28       20.06     10.21 o 
  -1   3   5     4162.60     4560.45     67.12 o 
   1   3   5     1232.69     1352.94     30.27 o 
   3   3   5     4601.67     5203.91     66.32 o 
   5   3   5      840.17      953.54     21.96 o 
   7   3   5     2655.64     2767.50     70.35 o 
   9   3   5     4542.66     4756.27     68.20 o 
  11   3   5        2.76        4.49     10.71 o 
  13   3   5      294.17      239.79     35.00 o 
  15   3   5      380.64      405.62     25.33 o 
  17   3   5        1.19       -1.71     16.16 o 
  19   3   5      269.00      285.21     29.94 o 
  21   3   5      466.07      448.14     34.26 o 
  23   3   5       82.43       77.22     50.97 o 
  25   3   5       33.42       57.24     59.82 o 
  27   3   5      106.81      125.42     63.35 o 
  29   3   5        0.26      -74.29     57.56 o 
 -28   4   5       15.41       -6.13     31.82 o 
 -26   4   5      213.13      278.77     41.11 o 
 -24   4   5      194.74      135.08     33.99 o 
 -22   4   5        5.16      -13.19     22.25 o 
 -20   4   5      296.85      340.95     33.20 o 
 -18   4   5        6.07       -6.39     28.34 o 
 -16   4   5      895.49      893.82     42.11 o 
 -14   4   5     3308.79     3298.12     72.70 o 
 -12   4   5     5157.47     5662.78     97.02 o 
 -10   4   5      172.76      214.53     21.70 o 
  -8   4   5     5938.24     6086.76    102.64 o 
  -6   4   5    22424.37    22993.05    254.65 o 
  -4   4   5       64.97       92.79     13.20 o 
  -2   4   5      518.98      518.16     19.09 o 
   0   4   5     2195.84     2004.84     34.10 o 
   2   4   5    14934.89    15704.50    151.85 o 
   4   4   5      139.24      138.33      9.56 o 
   6   4   5      105.22      197.38     12.58 o 
   8   4   5     2718.58     2724.24     80.79 o 
  10   4   5      121.09      102.01     19.79 o 
  12   4   5     1966.78     1856.27     44.63 o 
  14   4   5      412.83      454.55     31.42 o 
  16   4   5     2301.57     2306.34     56.09 o 
  18   4   5       69.84       78.63     24.89 o 
  20   4   5       56.83       49.60     41.14 o 
  22   4   5      286.04      355.29     73.81 o 
  24   4   5      400.40      357.78     52.97 o 
  26   4   5      135.45      111.59     64.32 o 
  28   4   5      109.32       77.18     68.82 o 
 -27   5   5       12.00       68.90     40.48 o 
 -25   5   5      294.34      296.09     50.15 o 
 -23   5   5       55.06       67.30     36.32 o 
 -21   5   5       38.59       60.56     25.22 o 
 -19   5   5       17.28       22.06     21.91 o 
 -17   5   5       46.01        7.25     20.05 o 
 -15   5   5      429.84      358.50     30.92 o 
 -13   5   5     1071.75     1097.07     43.86 o 
 -11   5   5     3888.52     3900.73     78.16 o 
  -9   5   5      543.34      491.29     28.46 o 
  -7   5   5      823.24      855.86     34.20 o 
  -5   5   5      438.53      502.20     33.10 o 
  -3   5   5     3620.68     3719.83     64.28 o 
  -1   5   5      321.80      350.14     19.11 o 
   1   5   5       81.98      140.05     12.21 o 
   3   5   5       44.72       54.73     21.23 o 
   5   5   5     1510.96     1585.37     36.94 o 
   7   5   5      711.38      793.27     37.57 o 
   9   5   5     2259.67     2410.74     76.49 o 
  11   5   5       19.75      -11.56     17.60 o 
  13   5   5      360.28      404.43     34.18 o 
  15   5   5        0.40      -22.95     18.49 o 
  17   5   5       14.74      -11.96     19.95 o 
  19   5   5      266.58      256.56     34.48 o 
  21   5   5      335.72      275.81     35.71 o 
  23   5   5      279.07      255.89     37.91 o 
  25   5   5      181.45      132.82     67.53 o 
  27   5   5       17.18       48.56     64.00 o 
 -26   6   5      166.63      170.91     47.48 o 
 -24   6   5      477.85      508.12     58.51 o 
 -22   6   5      271.19      292.77     49.47 o 
 -20   6   5       67.37      117.22     36.78 o 
 -18   6   5      409.33      359.01     35.13 o 
 -16   6   5       12.25       -0.30     19.80 o 
 -14   6   5      323.68      326.03     30.38 o 
 -12   6   5      775.58      785.51     55.76 o 
 -10   6   5      685.59      715.18     38.06 o 
  -8   6   5      850.44     1013.59     47.06 o 
  -6   6   5     5490.13     5476.95     91.16 o 
  -4   6   5       10.99       30.78     13.66 o 
  -2   6   5        0.27       15.73     12.44 o 
   0   6   5       17.69        6.78     14.12 o 
   2   6   5      362.16      359.94     45.73 o 
   4   6   5     3442.59     3694.87     70.58 o 
   6   6   5      645.50      645.46     36.81 o 
   8   6   5     1614.51     1527.08     54.79 o 
  10   6   5     1115.61     1224.63     51.54 o 
  12   6   5        0.48       21.94     19.96 o 
  14   6   5     1207.72     1225.86     53.87 o 
  16   6   5      461.66      442.24     39.09 o 
  18   6   5      219.53      218.58     42.39 o 
  20   6   5        1.15      -19.54     29.47 o 
  22   6   5       92.64       66.08     30.54 o 
  24   6   5        1.33       12.73     31.41 o 
  26   6   5       53.04       12.54     63.35 o 
 -25   7   5       29.68        8.25     48.08 o 
 -23   7   5       91.71      156.56     45.53 o 
 -21   7   5      551.24      621.36     67.21 o 
 -19   7   5      295.76      368.17     50.36 o 
 -17   7   5       92.48       69.17     27.14 o 
 -15   7   5        2.25      -10.47     22.18 o 
 -13   7   5      709.97      695.27     40.54 o 
 -11   7   5       54.58       79.17     41.17 o 
  -9   7   5     1981.45     1999.30     80.04 o 
  -7   7   5      344.11      398.13     29.86 o 
  -5   7   5        0.62       -1.70     14.85 o 
  -3   7   5     3711.11     3704.82     90.79 o 
  -1   7   5     1209.01     1157.52     84.79 o 
   1   7   5      345.11      361.90     28.11 o 
   3   7   5       37.74       41.73     17.24 o 
   5   7   5     1570.04     1510.12     75.09 o 
   7   7   5      336.56      289.40     38.54 o 
   9   7   5      465.08      414.13     73.64 o 
  11   7   5       93.37       80.16     49.36 o 
  13   7   5     2447.61     2447.56     90.74 o 
  15   7   5       39.15       -6.64     28.72 o 
  17   7   5        9.28       20.39     32.84 o 
  19   7   5      151.10      234.70     44.09 o 
  21   7   5       23.27       39.64    103.87 o 
  23   7   5        0.20      -20.99     50.65 o 
  25   7   5        2.08      -46.49     35.87 o 
 -22   8   5      112.34      122.98     45.05 o 
 -20   8   5      226.12      260.11     51.46 o 
 -18   8   5       15.91      -17.68     33.22 o 
 -16   8   5       41.40       53.44     27.09 o 
 -14   8   5        2.83       21.26     23.84 o 
 -12   8   5       52.29       60.86     24.84 o 
 -10   8   5        4.52       21.16     22.46 o 
  -8   8   5       75.75       42.65     26.69 o 
  -6   8   5        0.92       -2.29     23.58 o 
  -4   8   5       87.13       51.85     26.21 o 
  -2   8   5       10.64       -2.31     18.22 o 
   0   8   5      212.12      254.54     27.92 o 
   2   8   5      163.52      154.88     28.53 o 
   4   8   5     1809.94     1706.88     76.14 o 
   6   8   5      749.23      697.19     53.98 o 
   8   8   5       48.44        4.41     44.54 o 
  10   8   5      151.58      119.10     34.30 o 
  12   8   5      566.70      597.79     55.14 o 
  14   8   5      290.14      214.57     51.62 o 
  16   8   5      260.77      223.60     45.17 o 
  18   8   5       13.74       44.16     38.51 o 
  20   8   5      228.34      166.15     45.43 o 
  22   8   5       15.04      -60.87     33.22 o 
 -21   9   5       43.18       43.08     43.45 o 
 -19   9   5      432.65      363.64     56.85 o 
 -17   9   5      484.67      495.22     57.69 o 
 -15   9   5      120.53      194.88     60.78 o 
 -13   9   5       89.50       60.82     31.13 o 
 -11   9   5       13.70        2.15     53.87 o 
  -9   9   5      775.62      775.57     54.01 o 
  -7   9   5      172.17      111.10     32.39 o 
  -5   9   5      377.32      323.45     39.32 o 
  -3   9   5       37.63       22.28     22.98 o 
  -1   9   5     3874.13     3846.73     88.30 o 
   1   9   5     1307.67     1335.85    108.05 o 
   3   9   5      852.76      758.23     72.84 o 
   5   9   5      536.89      492.77     51.73 o 
   7   9   5       10.71      -36.12     33.28 o 
   9   9   5        7.11       15.01     30.92 o 
  11   9   5      392.62      401.01     54.19 o 
  13   9   5      117.76      107.43     37.74 o 
  15   9   5        7.62      -52.99     32.10 o 
  17   9   5      519.74      513.42     59.40 o 
  19   9   5      444.30      485.20     77.18 o 
  21   9   5      294.95      244.88     54.12 o 
 -18  10   5      120.32      115.77     59.82 o 
 -16  10   5       38.59       34.73     53.06 o 
 -14  10   5        1.49        4.82     49.20 o 
 -12  10   5      187.24      176.90     40.47 o 
 -10  10   5       69.61       72.79     32.37 o 
  -8  10   5       67.84      149.92     36.49 o 
  -6  10   5      378.73      341.85     46.15 o 
  -4  10   5       75.39       46.62     26.15 o 
  -2  10   5        0.31        5.08     23.17 o 
   0  10   5      117.99      106.80     37.63 o 
   2  10   5       83.29       46.31     34.81 o 
   4  10   5       80.02        5.48     32.13 o 
   6  10   5      105.92       75.09     37.63 o 
   8  10   5       13.30       25.59     35.21 o 
  10  10   5       24.13       33.47     33.79 o 
  12  10   5      145.13       36.44     39.02 o 
  14  10   5       87.21      109.22     59.65 o 
  16  10   5      950.01     1051.67    200.51 o 
  18  10   5       48.96       88.09     42.26 o 
 -15  11   5        3.66      -86.19     43.09 o 
 -13  11   5        5.15       -4.50     54.67 o 
 -11  11   5       10.32       43.74     51.45 o 
  -9  11   5       81.69       33.09     34.79 o 
  -7  11   5      431.65      386.50     42.25 o 
  -5  11   5        7.81        3.23     34.49 o 
  -3  11   5       27.01      -32.13     32.43 o 
  -1  11   5      348.77      263.19     47.85 o 
   1  11   5      281.46      230.31     47.20 o 
   3  11   5      155.48       81.37     38.92 o 
   5  11   5        1.61      -40.16     33.60 o 
   7  11   5      124.72      139.77     44.70 o 
   9  11   5       72.96      121.99     42.08 o 
  11  11   5      152.65      135.90     43.80 o 
  13  11   5      126.74      134.40     46.03 o 
  15  11   5       44.78       64.48     41.82 o 
 -10  12   5       16.55       20.70     40.20 o 
  -8  12   5        3.73       -2.77     37.57 o 
  -6  12   5      130.73       78.87     34.56 o 
  -4  12   5      484.64      554.01     64.11 o 
  -2  12   5      115.77       73.12     69.78 o 
   0  12   5        9.27       -5.45     38.43 o 
   2  12   5       61.92       31.94     45.99 o 
   4  12   5      191.39      147.44     74.13 o 
   6  12   5        0.56      -12.49     39.24 o 
   8  12   5        0.20       37.65     40.86 o 
  10  12   5       29.71       28.93     37.55 o 
 -30   0   6        6.35       59.82     62.07 o 
 -28   0   6      609.76      623.69     63.41 o 
 -26   0   6     1093.22     1139.27     73.53 o 
 -24   0   6     3850.47     3602.27    116.89 o 
 -22   0   6     2099.56     1991.92     84.40 o 
 -20   0   6     8440.73     8293.70    169.82 o 
 -18   0   6    11492.65    11531.70    205.10 o 
 -16   0   6     3128.74     3051.85    136.03 o 
 -14   0   6       42.46       40.21     19.59 o 
 -12   0   6     2278.47     2107.63     65.97 o 
 -10   0   6     4891.84     4771.51    121.41 o 
  -8   0   6    18948.44    18865.14    382.95 o 
  -6   0   6    10356.57     9685.14    119.87 o 
  -4   0   6    40474.88    39558.63    893.05 o 
  -2   0   6      569.74      501.68     38.59 o 
   0   0   6     3419.61     2984.50     63.96 o 
   2   0   6    26165.77    24933.34    265.29 o 
   4   0   6    37118.23    38876.11    566.55 o 
   6   0   6     5347.66     4561.02     68.39 o 
   8   0   6    22679.02    21239.47    233.73 o 
  10   0   6     1609.29     1719.36     40.20 o 
  12   0   6     9535.44    10011.75    189.65 o 
  14   0   6     8633.80     8154.80    343.30 o 
  16   0   6        5.54        3.47     22.15 o 
  18   0   6    13509.05    13573.23    237.97 o 
  20   0   6     6152.78     5912.84    142.61 o 
  22   0   6     2586.13     2653.48     98.49 o 
  24   0   6     2246.39     2249.07     95.12 o 
  26   0   6       14.47       32.48     55.31 o 
  28   0   6      285.92      277.53     72.68 o 
 -29   1   6      598.23      557.44     76.22 o 
 -27   1   6        5.46       30.91     29.52 o 
 -25   1   6        5.65      -23.27     21.59 o 
 -23   1   6     2397.63     2370.30     63.83 o 
 -21   1   6     4017.04     3827.07     79.07 o 
 -19   1   6      426.97      374.26     29.19 o 
 -17   1   6      934.18      926.74     46.79 o 
 -15   1   6     1075.05     1037.53     42.11 o 
 -13   1   6      115.32      134.43     16.80 o 
 -11   1   6     7752.30     7434.20     96.39 o 
  -9   1   6      214.35      226.66     15.04 o 
  -7   1   6    64769.01    66525.84    569.72 o 
  -5   1   6     3542.02     3644.01     51.20 o 
  -3   1   6    14879.01    13817.13    157.48 o 
  -1   1   6     4884.53     4725.58     70.22 o 
   1   1   6    19418.59    20782.14    222.44 o 
   3   1   6      643.84      535.37     14.99 o 
   5   1   6    38868.65    37618.47    297.41 o 
   7   1   6    11675.67    12927.29    115.85 o 
   9   1   6    20138.66    19563.38    165.11 o 
  11   1   6     3359.08     3234.93     49.38 o 
  13   1   6       61.81       47.18     13.42 o 
  15   1   6     9011.54     9191.79    109.71 o 
  17   1   6    12280.51    12108.04    153.21 o 
  19   1   6     2621.77     2783.02     66.83 o 
  21   1   6     4238.09     4123.91     84.90 o 
  23   1   6      744.14      852.78     44.72 o 
  25   1   6      590.93      622.34     59.02 o 
  27   1   6       17.83       -5.47     53.38 o 
  29   1   6       60.00      -11.90     55.63 o 
 -28   2   6      430.40      407.37     47.89 o 
 -26   2   6       48.28       14.71     27.78 o 
 -24   2   6      291.32      352.40     33.76 o 
 -22   2   6      728.39      669.42     49.03 o 
 -20   2   6     5458.88     5275.03     93.78 o 
 -18   2   6    10128.46     9746.50    132.99 o 
 -16   2   6     9461.42     9056.10    181.03 o 
 -14   2   6      138.67      133.95     19.04 o 
 -12   2   6     1257.50     1257.21     36.89 o 
 -10   2   6    22797.03    22777.56    257.68 o 
  -8   2   6    46470.33    45621.85    400.57 o 
  -6   2   6     8697.54     9099.39     99.35 o 
  -4   2   6    25496.11    24528.20    225.38 o 
  -2   2   6    10178.63    10920.01    111.60 o 
   0   2   6      288.46      287.51     19.18 o 
   2   2   6    20856.72    22260.57    328.40 o 
   4   2   6    14182.27    14748.41    146.72 o 
   6   2   6    52014.83    53687.12    544.68 o 
   8   2   6    14967.55    15192.38    204.19 o 
  10   2   6    12622.47    12472.05    136.72 o 
  12   2   6    10531.75    10684.88    125.07 o 
  14   2   6     3820.39     3951.01     77.24 o 
  16   2   6       12.60        5.01     13.63 o 
  18   2   6    16888.98    17180.56    200.84 o 
  20   2   6      575.48      546.30     35.81 o 
  22   2   6     2335.84     2450.70     67.74 o 
  24   2   6      336.21      375.44     52.19 o 
  26   2   6       60.33       56.28     58.53 o 
  28   2   6       40.51      -24.12     52.42 o 
 -29   3   6      216.74      168.52     45.79 o 
 -27   3   6      117.44      126.83     35.44 o 
 -25   3   6       15.30        4.33     23.20 o 
 -23   3   6     1462.51     1295.93     57.46 o 
 -21   3   6      200.18      162.77     25.78 o 
 -19   3   6    11555.05    10844.00    145.68 o 
 -17   3   6     4301.92     4102.69    135.03 o 
 -15   3   6     6277.71     6245.10    135.34 o 
 -13   3   6     5190.06     5056.10     91.99 o 
 -11   3   6    14612.36    14377.65    194.95 o 
  -9   3   6       44.25       42.84     14.47 o 
  -7   3   6    40404.71    39811.25    416.64 o 
  -5   3   6     8868.98     8759.43     99.06 o 
  -3   3   6     9775.31    10007.88    107.63 o 
  -1   3   6     1915.88     1725.62     30.54 o 
   1   3   6      476.60      341.23     21.31 o 
   3   3   6      142.24      150.49     14.81 o 
   5   3   6    30768.92    28812.29    266.22 o 
   7   3   6    14959.76    15314.58    190.22 o 
   9   3   6    13858.21    12851.39    158.88 o 
  11   3   6     1342.68     1361.99     36.15 o 
  13   3   6      916.00      961.56     33.38 o 
  15   3   6     5791.82     5675.53     87.24 o 
  17   3   6     5188.17     5063.52    106.90 o 
  19   3   6     1949.97     2023.96     75.37 o 
  21   3   6     9128.78     9244.88    162.84 o 
  23   3   6      146.80      141.00     39.99 o 
  25   3   6      165.03      197.08     81.68 o 
  27   3   6      618.94      636.75     94.87 o 
 -28   4   6       28.54       62.51     62.87 o 
 -26   4   6      241.76      263.16     73.16 o 
 -24   4   6      596.33      625.32     64.32 o 
 -22   4   6      148.94      106.81     28.66 o 
 -20   4   6     7239.43     7217.41    237.93 o 
 -18   4   6        5.38       -2.23     19.80 o 
 -16   4   6     5371.00     5584.48    131.34 o 
 -14   4   6     4556.42     4484.01    142.22 o 
 -12   4   6     2860.04     2974.72     87.40 o 
 -10   4   6     5152.79     4947.19     87.61 o 
  -8   4   6     6340.50     6175.65     97.40 o 
  -6   4   6     6646.71     6170.36     93.64 o 
  -4   4   6    35358.12    35347.41    319.83 o 
  -2   4   6      161.73      188.95     15.87 o 
   0   4   6     6446.98     6933.55     93.53 o 
   2   4   6    37060.75    38305.81    406.34 o 
   4   4   6     1813.46     1645.51     52.02 o 
   6   4   6    36385.31    36673.09    334.62 o 
   8   4   6    18900.03    19101.22    234.64 o 
  10   4   6     3419.20     3311.56     74.50 o 
  12   4   6     1367.91     1388.44     52.94 o 
  14   4   6     2217.51     2104.10     63.30 o 
  16   4   6        5.99        5.86     19.64 o 
  18   4   6     5029.81     5020.44    105.10 o 
  20   4   6     2401.25     2379.12     73.92 o 
  22   4   6     3920.37     3779.43    102.11 o 
  24   4   6     1128.25     1056.07     74.61 o 
  26   4   6      182.35      231.22     73.00 o 
  28   4   6       38.82       67.21     64.96 o 
 -27   5   6      116.17       87.97     48.08 o 
 -25   5   6      161.38      191.57     49.20 o 
 -23   5   6     2464.97     2518.02    101.05 o 
 -21   5   6     1584.95     1568.58     67.49 o 
 -19   5   6     5112.80     5134.35    106.40 o 
 -17   5   6     6054.08     6288.49    116.51 o 
 -15   5   6        6.03       15.37     19.41 o 
 -13   5   6      315.75      350.51     29.64 o 
 -11   5   6     5232.04     5323.31     95.91 o 
  -9   5   6       13.99       11.19     15.46 o 
  -7   5   6     6276.32     6415.32    100.88 o 
  -5   5   6     2274.22     2376.27     52.81 o 
  -3   5   6    14690.33    14160.69    169.45 o 
  -1   5   6    15212.39    15286.88    183.12 o 
   1   5   6     2989.13     3150.13    109.41 o 
   3   5   6    11982.79    12320.31    209.27 o 
   5   5   6    31831.76    31576.30    297.78 o 
   7   5   6      846.27      921.92     42.00 o 
   9   5   6    13027.66    13010.40    287.32 o 
  11   5   6     1430.17     1306.44     51.15 o 
  13   5   6      400.25      397.54     34.06 o 
  15   5   6      545.39      525.15     38.12 o 
  17   5   6     1988.29     1863.93     64.69 o 
  19   5   6      678.95      649.96     47.38 o 
  21   5   6     2852.42     2921.52     87.29 o 
  23   5   6        7.71        5.98     36.80 o 
  25   5   6      577.61      595.13     65.99 o 
  27   5   6      551.65      497.50     97.44 o 
 -26   6   6      319.45      321.78     76.54 o 
 -24   6   6      910.39      863.78     69.53 o 
 -22   6   6      108.43       92.82     39.33 o 
 -20   6   6     3895.47     4296.00    116.46 o 
 -18   6   6       22.77      -11.41     22.24 o 
 -16   6   6     2221.31     2263.55    118.43 o 
 -14   6   6     1544.41     1518.25     55.12 o 
 -12   6   6      702.97      722.01     57.77 o 
 -10   6   6     2146.41     2262.54     60.77 o 
  -8   6   6     9013.61     9088.00    133.42 o 
  -6   6   6     6492.96     6346.21    101.50 o 
  -4   6   6    11570.95    11432.77    185.99 o 
  -2   6   6      225.58      241.73     45.83 o 
   0   6   6     5681.18     5572.71     95.77 o 
   2   6   6     9149.34     8973.65    129.92 o 
   4   6   6     4187.58     4187.81     89.31 o 
   6   6   6    14226.16    13869.24    193.82 o 
   8   6   6    14353.56    14349.01    251.35 o 
  10   6   6        1.62        9.80     20.54 o 
  12   6   6     1006.35     1122.62     51.57 o 
  14   6   6     1338.20     1464.76     96.25 o 
  16   6   6      101.99       95.17     28.26 o 
  18   6   6     1202.90     1250.86     59.70 o 
  20   6   6       64.43       45.26     28.50 o 
  22   6   6     1894.45     2078.47    103.68 o 
  24   6   6       61.63       79.60     59.17 o 
 -25   7   6       53.83       89.46     45.73 o 
 -23   7   6     1258.52     1389.35     83.84 o 
 -21   7   6      194.69      113.52     41.96 o 
 -19   7   6     3214.45     3412.91     91.65 o 
 -17   7   6     1832.10     2060.97     68.81 o 
 -15   7   6      497.08      575.38     41.18 o 
 -13   7   6     2641.69     2634.26     72.64 o 
 -11   7   6     5358.14     5171.62    100.84 o 
  -9   7   6      431.96      396.29     38.71 o 
  -7   7   6    18193.38    17836.42    375.62 o 
  -5   7   6     1585.27     1540.62    157.58 o 
  -3   7   6     1678.01     1588.30    105.96 o 
  -1   7   6     1290.06     1166.71     51.25 o 
   1   7   6     1896.92     1827.70     61.45 o 
   3   7   6     3083.29     2994.10     96.29 o 
   5   7   6     9276.85     8723.53    180.47 o 
   7   7   6     4780.43     4563.49    123.21 o 
   9   7   6     8559.80     8684.94    149.17 o 
  11   7   6      182.94      172.54     30.57 o 
  13   7   6     1015.70      939.47     54.93 o 
  15   7   6     2421.23     2406.01     77.28 o 
  17   7   6     1432.87     1460.96     77.16 o 
  19   7   6     1677.22     1679.87     70.48 o 
  21   7   6     1287.53     1358.33    104.21 o 
  23   7   6       27.92       10.69     32.25 o 
 -22   8   6      318.92      353.38     57.00 o 
 -20   8   6     1948.75     2126.08     98.90 o 
 -18   8   6       41.54       44.93     37.72 o 
 -16   8   6     2801.97     3126.24    118.51 o 
 -14   8   6     1191.55     1094.53     94.06 o 
 -12   8   6      137.02      164.97     36.68 o 
 -10   8   6    10781.33    10895.67    201.50 o 
  -8   8   6     8269.78     8168.12    163.37 o 
  -6   8   6     6916.71     6879.98    157.74 o 
  -4   8   6     7039.71     7189.39    146.41 o 
  -2   8   6      409.63      396.36     33.37 o 
   0   8   6      637.53      694.11     66.98 o 
   2   8   6      293.11      284.04     41.49 o 
   4   8   6        4.44       -2.79     24.86 o 
   6   8   6      834.54      771.34     67.53 o 
   8   8   6      649.49      724.26    108.05 o 
  10   8   6     2121.88     2019.77    143.75 o 
  12   8   6     1908.86     1969.36     87.77 o 
  14   8   6     1159.19     1352.95     98.41 o 
  16   8   6        7.82      -14.90     31.02 o 
  18   8   6     5895.59     6067.75    165.34 o 
  20   8   6      310.41      307.27     52.62 o 
  22   8   6      237.43      251.07     66.09 o 
 -21   9   6       87.24      150.83     66.57 o 
 -19   9   6      498.35      596.87     85.86 o 
 -17   9   6      358.50      516.47     79.43 o 
 -15   9   6      336.15      362.73     48.87 o 
 -13   9   6      981.22     1208.66     68.90 o 
 -11   9   6     1567.25     1687.08     78.22 o 
  -9   9   6      314.06      324.21     42.46 o 
  -7   9   6     7422.03     7720.45    249.88 o 
  -5   9   6     1443.17     1508.16     69.32 o 
  -3   9   6     3596.35     3664.93     97.23 o 
  -1   9   6     3954.34     3814.35     89.82 o 
   1   9   6      568.34      483.18     92.46 o 
   3   9   6     1887.20     1995.99    106.12 o 
   5   9   6     6508.70     6496.38    163.13 o 
   7   9   6      234.25      208.29     42.40 o 
   9   9   6     6935.58     6603.53    166.56 o 
  11   9   6      698.53      725.66     83.29 o 
  13   9   6      100.09       67.14     35.98 o 
  15   9   6     2060.09     1923.07    389.28 o 
  17   9   6     1048.47     1114.61     87.15 o 
  19   9   6       64.75       -2.20     37.39 o 
 -18  10   6      177.20      142.46     66.57 o 
 -16  10   6      261.70      296.18     73.64 o 
 -14  10   6      285.59      313.55     70.11 o 
 -12  10   6      332.66      267.23     63.03 o 
 -10  10   6      434.16      513.25     53.53 o 
  -8  10   6     1286.57     1263.21    158.22 o 
  -6  10   6       58.24      111.26     42.93 o 
  -4  10   6     1498.04     1503.44     63.64 o 
  -2  10   6        2.99      -21.57     31.51 o 
   0  10   6      377.59      385.20     58.37 o 
   2  10   6     1988.05     2015.08    202.92 o 
   4  10   6     1425.35     1540.43     83.93 o 
   6  10   6     3648.94     3767.84    357.77 o 
   8  10   6     2087.07     2185.94     97.70 o 
  10  10   6       15.46      -14.84     35.24 o 
  12  10   6      910.24      889.28     71.13 o 
  14  10   6      783.17      854.83     71.93 o 
  16  10   6        2.35      -15.53     50.33 o 
 -13  11   6       42.01       -9.65     56.60 o 
 -11  11   6      362.83      410.33     53.16 o 
  -9  11   6       59.02       19.02     33.53 o 
  -7  11   6      802.43      859.88    199.22 o 
  -5  11   6        6.97       10.27     28.44 o 
  -3  11   6     1073.76     1234.77     81.58 o 
  -1  11   6      654.37      666.30     64.26 o 
   1  11   6      216.87      253.39     50.65 o 
   3  11   6      812.19      749.43     71.71 o 
   5  11   6     3958.02     4190.19    139.46 o 
   7  11   6      174.13      283.08     50.90 o 
   9  11   6     1049.87     1019.20    117.38 o 
  11  11   6      920.88      965.95     77.29 o 
  13  11   6       67.48       53.86     73.16 o 
  -8  12   6      546.51      615.82     54.07 o 
  -6  12   6       55.42       37.44     54.19 o 
  -4  12   6      587.85      763.32     84.90 o 
  -2  12   6      302.15      260.19     53.58 o 
   0  12   6        6.73       30.82     38.05 o 
   2  12   6      838.43      885.58     75.49 o 
   4  12   6      349.68      378.39     60.12 o 
   6  12   6      619.95      582.63     67.05 o 
   8  12   6      150.48       88.63     41.48 o 
 -29   1   7        0.81      -30.10     24.60 o 
 -27   1   7      157.19      184.57     38.80 o 
 -25   1   7      104.04       99.78     26.59 o 
 -23   1   7       50.84       32.39     21.92 o 
 -21   1   7       52.08       23.75     22.39 o 
 -19   1   7      455.10      569.32     56.75 o 
 -17   1   7     1570.51     1639.47     64.43 o 
 -15   1   7      492.38      535.01     28.67 o 
 -13   1   7      713.60      693.52     29.61 o 
 -11   1   7      281.99      240.13     19.79 o 
  -9   1   7     1456.79     1465.01     34.53 o 
  -7   1   7     3591.51     3353.82     51.74 o 
  -5   1   7     5302.31     5819.69     77.56 o 
  -3   1   7      392.88      471.09     39.86 o 
  -1   1   7     2944.07     3052.43     55.56 o 
   1   1   7    14048.09    14826.40    172.81 o 
   3   1   7     6626.24     7091.58     72.85 o 
   5   1   7      561.30      629.13     18.01 o 
   7   1   7        6.16        6.50      7.07 o 
   9   1   7    10079.40    10833.30    116.30 o 
  11   1   7     2078.16     2082.36     39.68 o 
  13   1   7     5501.10     5611.63     79.00 o 
  15   1   7     2853.05     2751.13     77.96 o 
  17   1   7      652.19      592.05     36.76 o 
  19   1   7     3171.91     3313.18     73.88 o 
  21   1   7      573.57      560.45     39.02 o 
  23   1   7      238.23      266.32     39.72 o 
  25   1   7      220.19      217.99     58.37 o 
  27   1   7        1.01       39.23     55.63 o 
 -28   2   7        2.71      -38.12     29.35 o 
 -26   2   7      137.74      156.04     29.72 o 
 -24   2   7      581.20      423.51     35.77 o 
 -22   2   7      256.11      216.80     28.44 o 
 -20   2   7      110.13       80.02     22.27 o 
 -18   2   7      552.79      485.72     39.95 o 
 -16   2   7     3068.10     2985.48    103.14 o 
 -14   2   7      280.24      286.59     23.41 o 
 -12   2   7     1625.61     1647.06     48.64 o 
 -10   2   7      939.15      939.99     36.21 o 
  -8   2   7     2186.50     2297.72     49.71 o 
  -6   2   7       77.86       77.81     11.48 o 
  -4   2   7     6955.66     7380.37     86.19 o 
  -2   2   7     2906.77     2880.01     54.74 o 
   0   2   7      111.15      134.15     14.98 o 
   2   2   7     1743.42     1978.36     39.01 o 
   4   2   7      906.15     1077.62     31.66 o 
   6   2   7     9537.40    10151.45    143.09 o 
   8   2   7     1425.55     1449.94     55.86 o 
  10   2   7     3342.43     3518.09    114.06 o 
  12   2   7     1278.58     1184.21     34.79 o 
  14   2   7      351.85      378.48     22.35 o 
  16   2   7     1185.42     1249.53     59.16 o 
  18   2   7      497.81      448.40     39.84 o 
  20   2   7      289.62      338.47     38.24 o 
  22   2   7      324.91      257.49     37.55 o 
  24   2   7       24.05       21.98     29.65 o 
  26   2   7        1.12      -17.37     51.45 o 
  28   2   7       18.01      -19.62     59.17 o 
 -27   3   7      334.48      303.42     44.74 o 
 -25   3   7       52.51       41.97     24.64 o 
 -23   3   7       76.60       33.40     21.98 o 
 -21   3   7      151.70       90.93     27.36 o 
 -19   3   7     3699.75     3461.82     85.19 o 
 -17   3   7      931.86      947.96     88.89 o 
 -15   3   7      511.31      535.68     41.82 o 
 -13   3   7     1227.45     1323.36     47.55 o 
 -11   3   7      221.08      161.27     21.23 o 
  -9   3   7      230.25      221.29     30.93 o 
  -7   3   7     5632.32     6250.30     81.11 o 
  -5   3   7     1574.85     1627.59     60.87 o 
  -3   3   7      257.40      293.42     15.34 o 
  -1   3   7      155.07      199.73     17.25 o 
   1   3   7     1638.13     1754.43     54.91 o 
   3   3   7       75.83       34.47     13.96 o 
   5   3   7      760.40      845.83     36.08 o 
   7   3   7       90.54       68.18     17.37 o 
   9   3   7        3.64       -5.76     13.17 o 
  11   3   7      255.74      243.36     27.84 o 
  13   3   7       82.27       88.64     21.03 o 
  15   3   7      668.21      617.29     36.90 o 
  17   3   7     1856.94     1919.94     54.93 o 
  19   3   7       50.27       54.29     26.59 o 
  21   3   7      298.01      311.31     40.92 o 
  23   3   7      324.13      419.25     46.02 o 
  25   3   7       55.79       33.61     45.34 o 
  27   3   7      219.92      225.11     76.54 o 
 -26   4   7       46.09       25.61     36.84 o 
 -24   4   7      130.18      143.60     31.93 o 
 -22   4   7       96.12       88.67     28.86 o 
 -20   4   7      210.59      235.45     32.51 o 
 -18   4   7      265.42      232.01     30.36 o 
 -16   4   7      105.46       72.97     23.01 o 
 -14   4   7      544.81      577.03     48.61 o 
 -12   4   7     1336.41     1311.57     47.47 o 
 -10   4   7      637.80      639.47     44.76 o 
  -8   4   7      199.10      157.64     20.06 o 
  -6   4   7     6254.70     6540.13     99.48 o 
  -4   4   7       73.61       55.54     12.20 o 
  -2   4   7      141.28      108.44     19.54 o 
   0   4   7       51.85       51.63     15.72 o 
   2   4   7      748.43      680.71     25.97 o 
   4   4   7      120.81      208.39     15.89 o 
   6   4   7     9083.94     9131.10    137.19 o 
   8   4   7      841.19      712.54     36.05 o 
  10   4   7        0.33       -9.87     15.33 o 
  12   4   7      483.49      417.24     32.05 o 
  14   4   7     1158.86     1167.25     48.11 o 
  16   4   7      659.34      622.03     39.68 o 
  18   4   7      164.01      121.22     27.26 o 
  20   4   7        1.08      -28.48     25.04 o 
  22   4   7      469.61      531.40     61.73 o 
  24   4   7      173.37      121.24     45.83 o 
  26   4   7        3.33       27.81     44.31 o 
 -27   5   7       18.73       -2.65     36.93 o 
 -25   5   7        6.94      -20.37     32.60 o 
 -23   5   7       56.73       74.19     29.30 o 
 -21   5   7       58.81      111.01     30.13 o 
 -19   5   7      205.30      112.75     30.06 o 
 -17   5   7      711.67      701.34     42.80 o 
 -15   5   7       17.71       32.07     21.12 o 
 -13   5   7      495.16      539.08     34.90 o 
 -11   5   7      268.20      291.28     26.85 o 
  -9   5   7      218.62      210.44     23.59 o 
  -7   5   7      439.38      503.56     28.70 o 
  -5   5   7       29.95       45.48     20.01 o 
  -3   5   7       68.86       49.78     18.99 o 
  -1   5   7       89.54      100.43     17.57 o 
   1   5   7     1253.02     1284.84     36.45 o 
   3   5   7      138.42      172.75     16.88 o 
   5   5   7       29.81       41.51     18.35 o 
   7   5   7     1094.09     1077.54     45.95 o 
   9   5   7      140.53      136.56     25.36 o 
  11   5   7      418.92      383.73     33.58 o 
  13   5   7      157.22      158.45     27.01 o 
  15   5   7       22.27      -20.45     19.75 o 
  17   5   7     1158.30     1222.26     56.22 o 
  19   5   7       14.59       26.41     26.10 o 
  21   5   7        0.40        3.57     35.39 o 
  23   5   7        2.73       21.75     33.54 o 
  25   5   7      137.83       84.69     46.61 o 
 -24   6   7       71.11       52.38     39.80 o 
 -22   6   7      187.12      264.04     48.26 o 
 -20   6   7      202.05      212.18     34.74 o 
 -18   6   7       32.27       95.11     48.79 o 
 -16   6   7      218.38      184.34     29.68 o 
 -14   6   7       30.34       40.10     21.67 o 
 -12   6   7      206.49      259.27     28.25 o 
 -10   6   7      217.32      185.68     50.65 o 
  -8   6   7      125.26      165.98     34.89 o 
  -6   6   7       20.40       -1.72     19.32 o 
  -4   6   7      226.03      189.11     27.90 o 
  -2   6   7    11354.40    11107.84    182.37 o 
   0   6   7       20.45       18.11     19.28 o 
   2   6   7     1599.02     1668.85     43.56 o 
   4   6   7      610.12      698.15     40.35 o 
   6   6   7       10.22       11.67     33.83 o 
   8   6   7      279.72      226.51     29.77 o 
  10   6   7        1.01       -5.15     20.76 o 
  12   6   7       75.96       75.81     25.61 o 
  14   6   7      416.18      444.86     76.31 o 
  16   6   7      867.81      768.12     48.44 o 
  18   6   7      158.20      127.08     31.89 o 
  20   6   7       37.11       81.46     30.14 o 
  22   6   7        1.28      -16.26     28.95 o 
  24   6   7      106.60       87.52     47.05 o 
 -23   7   7       80.93      176.48     49.17 o 
 -21   7   7      306.01      349.13     52.83 o 
 -19   7   7      395.18      476.42     43.11 o 
 -17   7   7        0.08        1.83     25.70 o 
 -15   7   7        4.01       -5.85     27.38 o 
 -13   7   7       86.30       60.34     29.39 o 
 -11   7   7       13.42       11.66     26.14 o 
  -9   7   7     1007.44     1084.19     57.42 o 
  -7   7   7       82.27       51.07     25.96 o 
  -5   7   7      714.63      703.17     45.15 o 
  -3   7   7        4.73        6.93     19.86 o 
  -1   7   7        0.08      -12.93     16.37 o 
   1   7   7       59.41       80.34     20.36 o 
   3   7   7      106.17       91.88     31.22 o 
   5   7   7     1932.27     2111.65     85.31 o 
   7   7   7     1371.50     1458.31     58.54 o 
   9   7   7      266.68      313.23     39.04 o 
  11   7   7      616.57      622.49     44.65 o 
  13   7   7      104.36       98.36     28.96 o 
  15   7   7       58.90        9.35     26.49 o 
  17   7   7      516.05      528.45     47.26 o 
  19   7   7       33.12       26.23     30.03 o 
  21   7   7       18.76      -18.92     30.26 o 
  23   7   7      264.08      225.67     43.53 o 
 -22   8   7        1.19       -7.07     50.17 o 
 -20   8   7        0.02        2.89     49.20 o 
 -18   8   7      144.74      166.81     41.50 o 
 -16   8   7       15.56        0.61     58.53 o 
 -14   8   7       26.74       22.01     30.36 o 
 -12   8   7       36.96      -12.13     28.14 o 
 -10   8   7      262.01      331.65     42.93 o 
  -8   8   7        4.86      -29.45     23.37 o 
  -6   8   7      182.64      246.03     36.34 o 
  -4   8   7       36.09       80.56     26.27 o 
  -2   8   7       21.56       19.35     21.06 o 
   0   8   7      582.90      485.10     49.28 o 
   2   8   7      759.14      723.87     90.53 o 
   4   8   7      242.62      184.24     38.73 o 
   6   8   7      874.70      935.37    142.95 o 
   8   8   7      230.97      177.70     38.75 o 
  10   8   7      401.43      290.57     45.98 o 
  12   8   7       93.70       90.92     37.85 o 
  14   8   7       45.23      -10.93     30.70 o 
  16   8   7        8.76      -28.37     30.64 o 
  18   8   7      100.94       -3.58     42.77 o 
  20   8   7        0.10       10.07     37.32 o 
 -19   9   7       49.61       46.95     54.67 o 
 -17   9   7       59.00       27.66     51.45 o 
 -15   9   7      122.95      197.66     44.06 o 
 -13   9   7      263.59      216.80     65.93 o 
 -11   9   7      610.53      467.87     49.32 o 
  -9   9   7      417.32      371.46     48.88 o 
  -7   9   7     2116.71     2284.22    250.52 o 
  -5   9   7     1272.27     1222.66     65.34 o 
  -3   9   7      343.61      370.67     43.63 o 
  -1   9   7      438.66      455.72     53.61 o 
   1   9   7      105.16      134.88     51.45 o 
   3   9   7      260.84      276.00     45.76 o 
   5   9   7        0.92      -14.74     29.66 o 
   7   9   7      289.29      228.20     46.24 o 
   9   9   7        0.35       44.60     34.10 o 
  11   9   7      234.47      238.23     65.93 o 
  13   9   7      114.31      176.68     46.32 o 
  15   9   7       59.55       64.53     39.45 o 
  17   9   7      206.54      173.39     84.42 o 
  19   9   7       37.33       10.78     39.42 o 
 -16  10   7        1.82        2.89     53.38 o 
 -14  10   7      236.87      265.10     48.61 o 
 -12  10   7        9.38       -9.68     32.73 o 
 -10  10   7       29.08       12.69     44.06 o 
  -8  10   7      100.73        5.66     49.36 o 
  -6  10   7        0.59       -0.24     25.73 o 
  -4  10   7        1.12       16.29     33.55 o 
  -2  10   7      651.26      558.65     61.27 o 
   0  10   7      517.63      462.71     74.45 o 
   2  10   7        5.11       60.27     38.09 o 
   4  10   7      222.05      232.01     47.44 o 
   6  10   7      745.63      779.89     68.03 o 
   8  10   7       15.38       -6.30     50.33 o 
  10  10   7     1413.76     1195.84     80.68 o 
  12  10   7       55.29       26.49     39.29 o 
  14  10   7      193.94      160.80     47.16 o 
  16  10   7      128.25      153.81     46.15 o 
 -13  11   7      225.30      141.82     63.35 o 
 -11  11   7        0.08       -7.50     35.62 o 
  -9  11   7        0.38       13.52     66.09 o 
  -7  11   7       11.18        4.03     29.45 o 
  -5  11   7      305.32      359.95     57.17 o 
  -3  11   7       39.84       27.69     36.53 o 
  -1  11   7      155.18      191.29     47.28 o 
   1  11   7        7.95       35.48     38.72 o 
   3  11   7        9.38       -2.58     35.51 o 
   5  11   7       92.07      130.62     53.87 o 
   7  11   7        1.25      -50.99     46.47 o 
   9  11   7      398.53      473.73     64.21 o 
  11  11   7        0.09       -3.98     37.63 o 
  -6  12   7        8.81        5.25     54.99 o 
  -4  12   7        2.90      -30.39     83.77 o 
  -2  12   7       52.99      107.01     45.17 o 
   0  12   7        9.09        6.01     48.40 o 
   2  12   7       44.43       15.92     39.28 o 
   4  12   7       81.36      109.15     52.90 o 
   6  12   7      384.34      416.39     60.90 o 
 -28   0   8       10.28       41.64     42.99 o 
 -26   0   8      566.63      641.35     65.00 o 
 -24   0   8      815.62      725.66     64.36 o 
 -22   0   8     2352.45     2518.46     94.41 o 
 -20   0   8       92.85      122.99     32.51 o 
 -18   0   8    20096.54    19691.53    312.59 o 
 -16   0   8      570.96      588.26     45.17 o 
 -14   0   8     2531.78     2442.81    152.43 o 
 -12   0   8     4394.83     4355.37    103.88 o 
 -10   0   8     2541.44     2611.51    120.11 o 
  -8   0   8      612.22      568.64     31.13 o 
  -6   0   8    18634.45    18038.54    252.38 o 
  -4   0   8     2679.21     2375.22    106.77 o 
  -2   0   8    45876.85    45342.79    567.39 o 
   0   0   8     7277.46     8141.78    153.40 o 
   2   0   8     2484.42     2151.00     72.21 o 
   4   0   8    25563.22    24323.36    268.46 o 
   6   0   8    23861.69    23360.63    266.82 o 
   8   0   8    46710.04    47728.41    493.56 o 
  10   0   8    29038.41    29548.05    322.78 o 
  12   0   8     1022.95      973.30     51.38 o 
  14   0   8     8350.17     8557.92    167.43 o 
  16   0   8     1532.47     1676.76    106.45 o 
  18   0   8      255.85      226.97     83.61 o 
  20   0   8     6435.82     6873.04    301.81 o 
  22   0   8       30.00       12.54     53.71 o 
  24   0   8     4771.03     4930.93    215.14 o 
 -27   1   8      847.96      811.91     50.04 o 
 -25   1   8      614.17      630.82     67.07 o 
 -23   1   8       76.09       58.08     23.26 o 
 -21   1   8     3405.25     3295.77     76.86 o 
 -19   1   8     3751.58     3737.19     98.87 o 
 -17   1   8     7586.50     7397.20    111.20 o 
 -15   1   8     7869.98     7551.65    108.99 o 
 -13   1   8      294.90      280.00     22.94 o 
 -11   1   8      244.15      252.01     23.43 o 
  -9   1   8    16564.91    16420.16    167.70 o 
  -7   1   8     4364.96     4342.17     84.80 o 
  -5   1   8    28348.29    27377.70    294.06 o 
  -3   1   8    14634.49    14312.99    171.34 o 
  -1   1   8    18644.09    18143.08    207.15 o 
   1   1   8    26255.41    26556.14    246.72 o 
   3   1   8    10336.48    10656.06    103.01 o 
   5   1   8     9448.21     9864.11    101.59 o 
   7   1   8    59952.97    59180.36    425.57 o 
   9   1   8       14.89       61.36     20.41 o 
  11   1   8    23066.26    23194.45    209.81 o 
  13   1   8     5269.71     5308.31     99.89 o 
  15   1   8     1133.20     1217.06     52.98 o 
  17   1   8      192.94      206.97     30.97 o 
  19   1   8     5381.46     5368.29    125.37 o 
  21   1   8      104.86      113.67     33.35 o 
  23   1   8     4539.39     4846.19    213.18 o 
  25   1   8        3.03       16.91     32.71 o 
 -28   2   8      227.17      289.72     38.40 o 
 -26   2   8       46.07        7.85     24.09 o 
 -24   2   8      263.26      253.22     35.41 o 
 -22   2   8      629.45      731.05     57.44 o 
 -20   2   8        5.75        8.28     19.08 o 
 -18   2   8     2669.08     2601.18     64.84 o 
 -16   2   8      531.05      676.81     46.43 o 
 -14   2   8    12911.78    12575.34    173.81 o 
 -12   2   8     5141.49     5023.99     91.28 o 
 -10   2   8     2765.02     2716.80     62.34 o 
  -8   2   8     8754.37     8576.33    118.23 o 
  -6   2   8    35493.57    35236.78    321.35 o 
  -4   2   8      481.71      477.06     32.03 o 
  -2   2   8    13098.21    12667.32    156.30 o 
   0   2   8       33.27       25.41     12.32 o 
   2   2   8       11.50        5.75      9.44 o 
   4   2   8     6076.05     5663.86     75.28 o 
   6   2   8     4215.91     4236.22     61.52 o 
   8   2   8     8249.42     8111.06    120.49 o 
  10   2   8    19720.22    18839.42    229.14 o 
  12   2   8     1486.80     1597.27     44.55 o 
  14   2   8     2978.99     2844.87     65.59 o 
  16   2   8     2136.33     2090.31     69.93 o 
  18   2   8      345.13      357.38     38.28 o 
  20   2   8     2549.50     2772.24    113.36 o 
  22   2   8     2189.58     2387.85     83.50 o 
  24   2   8     1764.21     1681.79     74.56 o 
  26   2   8      534.05      634.84     68.03 o 
 -27   3   8      233.05      244.29     39.01 o 
 -25   3   8       57.33        8.85     34.53 o 
 -23   3   8        9.25      -15.17     22.64 o 
 -21   3   8     1003.10      981.58     51.36 o 
 -19   3   8     1257.57     1278.34     54.27 o 
 -17   3   8     3216.60     3192.61     80.28 o 
 -15   3   8     6013.55     5711.88    108.16 o 
 -13   3   8      257.42      252.65     27.48 o 
 -11   3   8     2928.39     2916.79     68.37 o 
  -9   3   8    14353.14    14062.43    221.81 o 
  -7   3   8     7080.51     7056.40     89.24 o 
  -5   3   8    17656.91    17139.88    172.84 o 
  -3   3   8    25209.94    25357.52    277.81 o 
  -1   3   8     1072.57      911.05     33.16 o 
   1   3   8     2748.25     2797.90     51.66 o 
   3   3   8     3346.79     3455.45     56.41 o 
   5   3   8       54.29       95.29     17.75 o 
   7   3   8    10112.71     9655.45    165.23 o 
   9   3   8     1862.01     1880.48     99.26 o 
  11   3   8    12505.05    11976.41    187.96 o 
  13   3   8     1108.87     1012.92     43.69 o 
  15   3   8      737.85      702.14     39.41 o 
  17   3   8     3122.37     3082.93     86.66 o 
  19   3   8     5422.74     5464.38    121.40 o 
  21   3   8      419.96      390.10     44.77 o 
  23   3   8     2635.36     2898.11     95.19 o 
  25   3   8      113.63      131.46     64.96 o 
  27   3   8       28.43      -36.34     64.00 o 
 -26   4   8      435.23      432.08     62.50 o 
 -24   4   8      654.40      527.30     45.64 o 
 -22   4   8     1708.12     1606.41     64.29 o 
 -20   4   8     1012.60     1018.81     97.78 o 
 -18   4   8    10048.50     9702.17    157.78 o 
 -16   4   8      940.09      923.40     46.26 o 
 -14   4   8     1257.10     1165.93     59.08 o 
 -12   4   8      792.10      769.86     38.71 o 
 -10   4   8      505.03      522.41     31.41 o 
  -8   4   8     3952.95     4075.58     78.39 o 
  -6   4   8    13632.38    13186.99    169.34 o 
  -4   4   8     8560.92     8873.97    126.35 o 
  -2   4   8    11799.81    11462.91    151.09 o 
   0   4   8      200.79      219.55     23.17 o 
   2   4   8      233.59      260.51     23.63 o 
   4   4   8     5728.28     5699.71    100.59 o 
   6   4   8    11875.25    11895.26    168.46 o 
   8   4   8     3529.96     3294.81     76.53 o 
  10   4   8     8357.98     8276.09    134.10 o 
  12   4   8     1076.14      989.55     45.61 o 
  14   4   8     2062.85     1854.23     61.43 o 
  16   4   8     2115.45     2234.96     72.97 o 
  18   4   8       74.17       88.66     36.68 o 
  20   4   8     7743.83     7550.40    151.35 o 
  22   4   8      843.64     1029.93     61.74 o 
  24   4   8      459.73      477.77     52.19 o 
  26   4   8      219.11      156.50     51.96 o 
 -25   5   8        4.19       76.70     40.32 o 
 -23   5   8       25.35       13.60     26.88 o 
 -21   5   8     2429.40     2531.94    120.88 o 
 -19   5   8     3265.85     3132.53     85.71 o 
 -17   5   8     1276.71     1344.58     57.42 o 
 -15   5   8     3681.16     3854.81     88.27 o 
 -13   5   8       54.25       59.52     28.95 o 
 -11   5   8      566.83      572.19     71.39 o 
  -9   5   8     2045.28     2008.12     71.83 o 
  -7   5   8        2.21       14.20     19.87 o 
  -5   5   8    40917.99    39982.74    521.68 o 
  -3   5   8       26.52       45.81     16.90 o 
  -1   5   8     9784.52     9864.33    188.79 o 
   1   5   8    10833.57    10780.17    136.37 o 
   3   5   8     5608.72     5650.92    130.49 o 
   5   5   8      703.75      673.14     39.47 o 
   7   5   8    30004.89    30050.76    353.83 o 
   9   5   8     3147.24     3218.54     79.61 o 
  11   5   8     4066.50     4029.59     92.65 o 
  13   5   8     1594.64     1516.45     58.70 o 
  15   5   8       14.15       50.79     29.41 o 
  17   5   8     2325.84     2182.45     73.01 o 
  19   5   8     2235.82     2225.96    141.35 o 
  21   5   8      570.80      554.41     61.56 o 
  23   5   8     1465.11     1460.19     73.96 o 
  25   5   8      160.00      108.53     47.96 o 
 -24   6   8      384.29      402.85    106.93 o 
 -22   6   8      718.32      758.24     51.43 o 
 -20   6   8       23.36       30.66     27.58 o 
 -18   6   8     4397.63     4482.40    118.87 o 
 -16   6   8      136.29      207.79     38.00 o 
 -14   6   8     2213.45     2220.07     84.38 o 
 -12   6   8      416.53      550.76     54.83 o 
 -10   6   8      250.74      194.11     63.84 o 
  -8   6   8     4588.05     4486.78    111.71 o 
  -6   6   8     4755.71     4948.50    211.12 o 
  -4   6   8     2187.50     2226.31     76.54 o 
  -2   6   8    19366.88    19073.09    279.51 o 
   0   6   8      229.60      191.48     27.62 o 
   2   6   8     5320.92     5435.02    116.92 o 
   4   6   8     7794.51     7678.18    134.18 o 
   6   6   8     2123.41     2002.08     65.35 o 
   8   6   8     5795.29     6110.45    118.80 o 
  10   6   8     6368.77     6185.12    121.15 o 
  12   6   8        2.74      -14.85     21.43 o 
  14   6   8      395.15      390.06     38.94 o 
  16   6   8     1377.69     1285.81    113.65 o 
  18   6   8      915.69      959.78     55.92 o 
  20   6   8     1597.64     1652.81     72.02 o 
  22   6   8      950.32      803.57    119.15 o 
  24   6   8      422.81      412.00     65.26 o 
 -23   7   8        9.05      -82.01     41.49 o 
 -21   7   8      740.64      786.74     98.41 o 
 -19   7   8      447.40      466.25     51.90 o 
 -17   7   8     2224.05     2465.37     95.01 o 
 -15   7   8     1970.37     2020.25     83.85 o 
 -13   7   8      373.37      377.57    104.20 o 
 -11   7   8     3013.00     3005.58    130.89 o 
  -9   7   8     4837.28     5283.67    128.20 o 
  -7   7   8       32.84       38.10     25.68 o 
  -5   7   8     3591.95     3815.52    131.37 o 
  -3   7   8     4657.09     4790.17    111.41 o 
  -1   7   8      740.16      728.26     39.21 o 
   1   7   8       88.26       99.62     32.83 o 
   3   7   8      655.80      744.93     57.83 o 
   5   7   8      867.56      793.83     58.18 o 
   7   7   8     2666.09     2787.30     81.14 o 
   9   7   8        3.63       -8.06     23.06 o 
  11   7   8     4446.59     4403.56    105.45 o 
  13   7   8      219.23      205.12     34.51 o 
  15   7   8       34.29       42.06     29.40 o 
  17   7   8      618.93      658.99     51.01 o 
  19   7   8     1851.12     2012.37    124.13 o 
  21   7   8        6.93       25.23     43.39 o 
 -20   8   8       14.79       15.11     51.78 o 
 -18   8   8      800.93      907.91     67.37 o 
 -16   8   8      380.25      447.55     52.05 o 
 -14   8   8     2028.13     1926.16     83.15 o 
 -12   8   8      111.74      105.42     66.57 o 
 -10   8   8       22.48       17.97     26.96 o 
  -8   8   8      388.75      475.18     46.47 o 
  -6   8   8     8560.02     8365.60    171.09 o 
  -4   8   8      270.29      261.78     36.68 o 
  -2   8   8     3292.39     3600.75     86.72 o 
   0   8   8     4508.53     4486.06    132.58 o 
   2   8   8      389.19      336.65     47.76 o 
   4   8   8      716.25      855.95     64.25 o 
   6   8   8      763.47      772.89     87.31 o 
   8   8   8     2911.25     2895.38    185.07 o 
  10   8   8      728.42      694.20     60.26 o 
  12   8   8     1119.85     1066.68     59.57 o 
  14   8   8     1735.61     1811.82     74.66 o 
  16   8   8      908.14     1070.72     62.91 o 
  18   8   8      108.02      102.42     37.83 o 
  20   8   8      849.46      914.85     62.82 o 
 -19   9   8      859.02      982.46    101.30 o 
 -17   9   8      724.22      793.27     67.76 o 
 -15   9   8      564.49      655.54     64.64 o 
 -13   9   8      317.79      386.07     50.14 o 
 -11   9   8      244.59      258.24     51.78 o 
  -9   9   8      918.47      900.27     61.27 o 
  -7   9   8        0.90       26.24     30.97 o 
  -5   9   8     3221.55     3320.86    124.78 o 
  -3   9   8      910.05      958.11     85.06 o 
  -1   9   8      856.69      925.25     69.16 o 
   1   9   8      519.28      601.27     60.10 o 
   3   9   8     1102.76     1149.60     74.43 o 
   5   9   8      147.92      122.42     39.76 o 
   7   9   8     2595.99     2743.12    219.81 o 
   9   9   8       54.26       15.83     36.12 o 
  11   9   8     1754.35     1632.99     89.01 o 
  13   9   8      755.29      804.20     69.45 o 
  15   9   8       16.52       38.51     38.27 o 
  17   9   8       57.87       32.34     41.61 o 
 -16  10   8       36.41       88.76     56.28 o 
 -14  10   8      340.43      258.12     50.70 o 
 -12  10   8      918.98      876.86     66.71 o 
 -10  10   8      254.78      156.08     41.50 o 
  -8  10   8      748.49      826.53     62.19 o 
  -6  10   8     2462.42     2463.62     83.16 o 
  -4  10   8      802.21      772.39    153.08 o 
  -2  10   8     3633.85     3935.97    135.94 o 
   0  10   8      235.54      111.93     42.77 o 
   2  10   8      540.31      618.75    109.18 o 
   4  10   8     3152.42     3104.07    121.74 o 
   6  10   8     1313.80     1336.32     84.56 o 
   8  10   8     2168.03     2002.43    100.45 o 
  10  10   8     1830.63     2012.88    109.02 o 
  12  10   8       73.25       62.98     43.25 o 
  14  10   8        6.91       35.66     41.92 o 
 -11  11   8        5.12       12.97     38.64 o 
  -9  11   8      312.92      381.72     54.28 o 
  -7  11   8      217.85      244.66     63.51 o 
  -5  11   8     1168.91     1243.61     88.24 o 
  -3  11   8      153.19      178.61     49.96 o 
  -1  11   8     1280.23     1588.31     93.31 o 
   1  11   8     1552.41     1771.42    189.26 o 
   3  11   8      151.55      168.84     47.21 o 
   5  11   8      912.38     1061.01     81.93 o 
   7  11   8     2396.90     2337.40    212.25 o 
   9  11   8      231.29      179.49     60.30 o 
 -27   1   9       25.90       21.76     27.59 o 
 -25   1   9      110.84       62.81     30.57 o 
 -23   1   9       94.45       75.33     26.10 o 
 -21   1   9       92.83       81.59     23.59 o 
 -19   1   9        0.53        3.17     19.37 o 
 -17   1   9      542.32      423.14     31.16 o 
 -15   1   9       90.53      126.96     21.35 o 
 -13   1   9     1700.24     1809.13     55.57 o 
 -11   1   9     2001.26     1997.78     56.68 o 
  -9   1   9      329.91      365.11     26.71 o 
  -7   1   9     2476.66     2507.35     55.81 o 
  -5   1   9     6242.46     6330.89     97.55 o 
  -3   1   9     3323.48     3064.00     62.38 o 
  -1   1   9      284.56      283.58     21.96 o 
   1   1   9     1983.44     2136.98     37.47 o 
   3   1   9     2207.85     2277.28     48.23 o 
   5   1   9     2419.47     2442.56     36.90 o 
   7   1   9     1528.94     1404.74     32.68 o 
   9   1   9     1993.63     2062.85     62.85 o 
  11   1   9        5.86       -3.13     18.06 o 
  13   1   9     7515.70     7693.43    391.05 o 
  15   1   9      278.40      238.81     38.25 o 
  17   1   9      810.94      735.33     77.65 o 
  19   1   9       92.74       59.78     28.87 o 
  21   1   9       41.09       74.24     41.25 o 
  23   1   9        0.44       16.11     42.29 o 
  25   1   9      163.68      222.48     55.35 o 
 -26   2   9        3.67      -35.61     24.18 o 
 -24   2   9       41.90       25.87     24.74 o 
 -22   2   9       13.78       12.94     22.66 o 
 -20   2   9      101.71       90.80     27.38 o 
 -18   2   9      356.73      309.55     44.91 o 
 -16   2   9        1.57      -19.30     17.89 o 
 -14   2   9     4195.83     4096.69     86.27 o 
 -12   2   9      370.33      414.31     30.44 o 
 -10   2   9      587.95      635.17     33.87 o 
  -8   2   9     1534.17     1400.46     36.17 o 
  -6   2   9      339.50      363.24     24.51 o 
  -4   2   9      192.40      220.25     21.09 o 
  -2   2   9      331.05      279.72     26.74 o 
   0   2   9     1350.80     1247.81     39.11 o 
   2   2   9      519.30      483.41     22.98 o 
   4   2   9     1577.87     1673.01     38.44 o 
   6   2   9       48.48       30.25     14.79 o 
   8   2   9      822.85      893.34     62.68 o 
  10   2   9      443.57      372.65     36.06 o 
  12   2   9      774.39      774.20     43.62 o 
  14   2   9     1253.32     1198.52     54.40 o 
  16   2   9        0.42        2.06     22.98 o 
  18   2   9      613.39      512.48     43.79 o 
  20   2   9       17.05       37.60     29.38 o 
  22   2   9        0.27        0.19     29.85 o 
  24   2   9       43.49       35.24     34.67 o 
  26   2   9        2.12      -54.03     62.07 o 
 -27   3   9       15.43       44.65     30.66 o 
 -25   3   9     1717.19     1531.54    114.94 o 
 -23   3   9       33.88       29.07     26.04 o 
 -21   3   9       26.82       64.12     26.83 o 
 -19   3   9      445.36      417.15     37.86 o 
 -17   3   9        2.54        9.62     21.12 o 
 -15   3   9      277.19      277.43     30.73 o 
 -13   3   9       50.32       23.11     27.13 o 
 -11   3   9      148.81      181.37     24.11 o 
  -9   3   9       33.64       14.40     15.20 o 
  -7   3   9       47.84       47.54     16.70 o 
  -5   3   9      834.14      837.00     34.88 o 
  -3   3   9      727.49      666.81     31.27 o 
  -1   3   9       66.81       77.40     24.53 o 
   1   3   9      642.14      687.76     30.67 o 
   3   3   9      296.00      343.69     23.04 o 
   5   3   9     2873.06     3023.70    150.19 o 
   7   3   9       44.47       39.66     24.54 o 
   9   3   9      569.50      568.95     78.39 o 
  11   3   9      365.52      381.65     30.45 o 
  13   3   9      518.94      489.38     34.87 o 
  15   3   9     1029.65     1040.38     53.18 o 
  17   3   9      594.87      617.62     46.28 o 
  19   3   9      614.66      625.58     49.32 o 
  21   3   9      792.75      683.94     53.67 o 
  23   3   9      106.15      115.67     53.31 o 
  25   3   9        0.10       39.38     36.47 o 
 -26   4   9       17.38       10.51     28.96 o 
 -24   4   9       26.57       32.59     31.89 o 
 -22   4   9        6.48        1.53     26.06 o 
 -20   4   9       47.44       19.09     26.25 o 
 -18   4   9      709.52      728.95     46.06 o 
 -16   4   9      713.39      771.08     57.06 o 
 -14   4   9      316.07      341.21     37.22 o 
 -12   4   9     4318.71     4221.19    110.44 o 
 -10   4   9     1368.10     1306.86     62.18 o 
  -8   4   9      336.91      319.44     62.07 o 
  -6   4   9     1820.58     1887.35     54.08 o 
  -4   4   9       31.66       19.63     16.79 o 
  -2   4   9     1987.53     1969.88     99.64 o 
   0   4   9     2506.02     2482.43     82.75 o 
   2   4   9     1688.21     1695.45     43.37 o 
   4   4   9      153.23      140.75     37.55 o 
   6   4   9     1068.87      921.46     49.75 o 
   8   4   9      102.73       97.62     21.34 o 
  10   4   9     1287.01     1291.90     51.30 o 
  12   4   9      705.18      580.01     38.55 o 
  14   4   9       28.25       14.67     21.95 o 
  16   4   9       20.71       -2.37     22.37 o 
  18   4   9        2.85       22.01     33.12 o 
  20   4   9      234.55      182.16     37.38 o 
  22   4   9      637.16      602.37     54.59 o 
  24   4   9        9.54      -17.25     34.79 o 
 -25   5   9      405.99      466.18     47.66 o 
 -23   5   9       53.55       28.33     28.55 o 
 -21   5   9       18.77       20.91     26.22 o 
 -19   5   9       67.69       64.37     27.94 o 
 -17   5   9       20.36        7.91     28.63 o 
 -15   5   9      528.10      514.08     47.87 o 
 -13   5   9     1703.56     1773.23     74.47 o 
 -11   5   9      731.08      684.89     49.56 o 
  -9   5   9       18.06       -2.39     21.51 o 
  -7   5   9     1573.78     1567.75     89.08 o 
  -5   5   9      928.82      926.38     40.30 o 
  -3   5   9      201.82      195.61     24.05 o 
  -1   5   9      445.45      411.79     29.18 o 
   1   5   9     1036.40     1036.01     37.18 o 
   3   5   9       66.23       21.35     20.86 o 
   5   5   9     1069.73      975.97     46.73 o 
   7   5   9        4.50       33.51     21.70 o 
   9   5   9      162.14      174.45     27.92 o 
  11   5   9     2527.18     2445.48     73.98 o 
  13   5   9      327.53      262.77     32.98 o 
  15   5   9        5.01       18.35     23.85 o 
  17   5   9      527.86      414.23     40.02 o 
  19   5   9      596.15      507.07     87.15 o 
  21   5   9       91.79       34.71     32.91 o 
  23   5   9      159.49      115.58     39.12 o 
 -24   6   9       11.57       48.56     54.35 o 
 -22   6   9      172.56      159.28     67.21 o 
 -20   6   9        8.03       29.19     32.96 o 
 -18   6   9        9.14      -13.40     29.90 o 
 -16   6   9       52.82       88.37     35.39 o 
 -14   6   9        5.56        9.49     30.25 o 
 -12   6   9        0.02      -12.70     26.61 o 
 -10   6   9      532.83      506.96     46.06 o 
  -8   6   9      295.48      338.23    113.84 o 
  -6   6   9      159.40      154.37     30.87 o 
  -4   6   9     2146.62     2193.84     73.74 o 
  -2   6   9      364.38      334.14     28.68 o 
   0   6   9     1599.94     1508.25     44.98 o 
   2   6   9       74.80       55.44     26.65 o 
   4   6   9        8.94       20.99     27.23 o 
   6   6   9       63.07       66.18     24.42 o 
   8   6   9      702.67      813.31     47.60 o 
  10   6   9     1011.87     1013.98     68.07 o 
  12   6   9       10.62       14.46     23.61 o 
  14   6   9      131.49      115.22     30.34 o 
  16   6   9      182.44      167.65     33.95 o 
  18   6   9      230.16      137.00     35.79 o 
  20   6   9      122.41      131.78     85.22 o 
  22   6   9        1.37       -1.81     44.58 o 
 -21   7   9        0.07       -2.87     36.02 o 
 -19   7   9      107.95      163.52     43.37 o 
 -17   7   9        5.44      -35.33     32.40 o 
 -15   7   9      272.48      288.98     86.83 o 
 -13   7   9      104.56       78.43     32.63 o 
 -11   7   9      262.31      285.49     41.92 o 
  -9   7   9        1.78       -6.32     24.13 o 
  -7   7   9       75.96       83.44     30.20 o 
  -5   7   9       33.02       21.49     25.50 o 
  -3   7   9      682.05      631.34     54.19 o 
  -1   7   9      881.03      927.56     63.71 o 
   1   7   9      225.57      224.84     40.74 o 
   3   7   9       94.46      102.47     37.95 o 
   5   7   9      427.86      416.61     40.06 o 
   7   7   9      510.59      470.34     41.98 o 
   9   7   9      179.48      141.04     31.93 o 
  11   7   9      112.18       88.39     29.86 o 
  13   7   9       48.17       20.47     31.56 o 
  15   7   9       75.15       41.16     28.90 o 
  17   7   9      333.95      179.35     37.69 o 
  19   7   9      220.25      244.88     41.74 o 
  21   7   9      103.91      132.17     50.94 o 
 -20   8   9        6.50      -20.99     35.65 o 
 -18   8   9      123.31       83.72     40.23 o 
 -16   8   9        3.73       12.44     33.64 o 
 -14   8   9      176.25      244.50     44.10 o 
 -12   8   9        0.50      -33.04     29.89 o 
 -10   8   9      255.57      249.98     42.06 o 
  -8   8   9      108.28       85.69     31.77 o 
  -6   8   9        1.93      -37.67     23.44 o 
  -4   8   9      360.88      355.10     41.80 o 
  -2   8   9        2.31        0.98     30.36 o 
   0   8   9     1392.27     1384.27    122.36 o 
   2   8   9      126.66       99.50     36.43 o 
   4   8   9        0.30      -14.16     30.83 o 
   6   8   9       48.55       34.47     33.84 o 
   8   8   9      332.79      227.59     37.41 o 
  10   8   9       26.53       15.74     27.69 o 
  12   8   9      215.78      204.32     37.89 o 
  14   8   9       27.97       66.06     31.97 o 
  16   8   9      337.61      297.88     44.85 o 
  18   8   9       46.24       53.22     36.15 o 
 -17   9   9      643.80      616.63     64.24 o 
 -15   9   9      153.47      146.44     45.67 o 
 -13   9   9      602.21      729.18    100.01 o 
 -11   9   9      294.80      340.10     76.38 o 
  -9   9   9       52.28       44.00     33.77 o 
  -7   9   9       98.52       19.45     31.28 o 
  -5   9   9      613.82      538.34     79.43 o 
  -3   9   9       61.45       68.38     38.84 o 
  -1   9   9      564.73      546.52     62.39 o 
   1   9   9       23.04      -29.09     29.14 o 
   3   9   9        0.54       23.47     38.27 o 
   5   9   9        9.01        8.52     35.69 o 
   7   9   9        0.99       26.90     36.18 o 
   9   9   9       14.12        0.20     40.68 o 
  11   9   9        4.96      -19.56     36.08 o 
  13   9   9      269.99      322.99     57.40 o 
  15   9   9       58.84       51.96     42.15 o 
  17   9   9       51.53       60.70     44.33 o 
 -14  10   9       50.93        3.93     38.61 o 
 -12  10   9      181.02       77.95     40.61 o 
 -10  10   9       75.65       54.19     39.11 o 
  -8  10   9      627.75      783.58     64.18 o 
  -6  10   9      228.81      201.23     66.25 o 
  -4  10   9      509.21      618.73     72.68 o 
  -2  10   9      209.15      264.13     51.55 o 
   0  10   9      239.13      261.83     52.46 o 
   2  10   9       87.56       54.42     41.11 o 
   4  10   9       39.49       44.01     40.66 o 
   6  10   9        0.08       -2.47     38.23 o 
   8  10   9       40.13       47.89     43.20 o 
  10  10   9        2.52       44.23     44.09 o 
  12  10   9       19.93        5.46     49.69 o 
  -9  11   9       42.00       31.84     56.92 o 
  -7  11   9       46.70       80.23     44.19 o 
  -5  11   9       76.80       16.77     53.71 o 
  -3  11   9        5.90      -50.32     40.36 o 
  -1  11   9      392.61      303.83     61.42 o 
   1  11   9       94.76       77.42     44.09 o 
   3  11   9       34.51      -10.70     54.99 o 
   5  11   9      579.80      730.60     75.41 o 
   7  11   9      188.09      234.93     54.76 o 
 -26   0  10     1436.31     1369.32     92.46 o 
 -24   0  10      469.11      416.40     53.71 o 
 -22   0  10      525.95      540.79     54.56 o 
 -20   0  10     3264.39     3237.27    108.51 o 
 -18   0  10      275.26      273.59     41.69 o 
 -16   0  10     7782.64     7809.84    167.18 o 
 -14   0  10     8784.84     8910.06    177.08 o 
 -12   0  10     2136.44     1977.13    101.94 o 
 -10   0  10     4175.26     4336.96    149.54 o 
  -8   0  10      509.38      431.96     32.14 o 
  -6   0  10    13002.68    13076.84    206.20 o 
  -4   0  10    30788.10    31075.19    416.42 o 
  -2   0  10     3705.32     3758.59     91.27 o 
   0   0  10    35390.39    35228.59    466.29 o 
   2   0  10      600.59      503.99     27.49 o 
   4   0  10     3920.73     3720.55     70.70 o 
   6   0  10     6561.93     6736.20    103.25 o 
   8   0  10     2756.12     2652.47    133.14 o 
  10   0  10      776.48      616.17     76.86 o 
  14   0  10       99.11      100.34     53.38 o 
  16   0  10       91.47       79.75     54.99 o 
  18   0  10       46.73       61.10     55.63 o 
  20   0  10      415.85      449.26     85.54 o 
  22   0  10      890.55      803.33    102.59 o 
  24   0  10      519.28      434.15     93.58 o 
  26   0  10      479.18      517.76    102.91 o 
 -27   1  10       92.26       84.13     37.26 o 
 -25   1  10      875.65      881.39     65.61 o 
 -23   1  10      123.11      153.25     30.31 o 
 -21   1  10      284.68      345.88     35.60 o 
 -19   1  10     2397.55     2410.98     73.43 o 
 -17   1  10     4798.25     4712.47    114.96 o 
 -15   1  10      574.95      606.51     39.34 o 
 -13   1  10     9130.89     8803.32    182.34 o 
 -11   1  10       16.39       35.50     18.15 o 
  -9   1  10      999.70     1083.25     58.37 o 
  -7   1  10     5753.89     5606.57     80.53 o 
  -5   1  10     1331.25     1216.61     42.51 o 
  -3   1  10    23044.51    23059.38    333.39 o 
  -1   1  10     8372.41     8164.23    190.93 o 
   1   1  10     7514.38     7236.09     87.31 o 
   3   1  10     5020.52     4908.73     67.79 o 
   5   1  10     2067.56     2018.33     56.24 o 
   7   1  10      259.14      271.83     23.44 o 
   9   1  10    25695.63    25604.36    261.93 o 
  11   1  10     2704.73     2796.08     75.77 o 
  13   1  10    10387.63    10094.84    164.11 o 
  15   1  10     1614.85     1846.03     90.68 o 
  17   1  10      391.19      258.53     46.61 o 
  19   1  10      709.80      687.61    112.23 o 
  21   1  10     2023.89     2035.88    102.66 o 
  23   1  10       17.85       23.59     45.02 o 
  25   1  10     1029.83     1116.56    223.67 o 
 -26   2  10      318.29      329.52     42.98 o 
 -24   2  10       55.48       54.01     29.51 o 
 -22   2  10      102.93       88.48     30.53 o 
 -20   2  10     1036.34     1026.43     54.50 o 
 -18   2  10       16.02       13.16     22.78 o 
 -16   2  10     8352.28     8015.50    136.76 o 
 -14   2  10       36.16       40.10     21.82 o 
 -12   2  10     5279.46     5053.48    120.37 o 
 -10   2  10     4752.98     4701.31     89.57 o 
  -8   2  10     3492.65     3392.26     71.80 o 
  -6   2  10     2818.75     2646.87     64.16 o 
  -4   2  10    36467.23    35055.39    376.09 o 
  -2   2  10        4.53        4.85     14.63 o 
   0   2  10    18621.64    18335.07    233.83 o 
   2   2  10     2001.71     1926.66     44.73 o 
   4   2  10       21.12        4.49     11.48 o 
   6   2  10     4291.59     4266.53     84.28 o 
   8   2  10    12610.35    12261.83    169.56 o 
  10   2  10     7993.09     7718.44    111.61 o 
  12   2  10     8769.31     8915.67    193.72 o 
  14   2  10       17.05       12.22     22.24 o 
  16   2  10     2255.77     2272.16     76.01 o 
  18   2  10     2963.62     2776.74    102.84 o 
  20   2  10      521.44      445.48     62.26 o 
  22   2  10     3004.49     3028.11    191.18 o 
  24   2  10     1480.58     1445.29     96.30 o 
 -25   3  10      469.80      585.49     49.75 o 
 -23   3  10       61.40       96.51     32.41 o 
 -21   3  10       83.97       37.35     27.64 o 
 -19   3  10     1039.06      909.71     50.90 o 
 -17   3  10     4195.16     4009.35     95.86 o 
 -15   3  10     6738.72     6575.76    243.82 o 
 -13   3  10     5601.38     5635.14    109.22 o 
 -11   3  10      347.56      402.55     40.42 o 
  -9   3  10     3527.88     3438.11     93.52 o 
  -7   3  10    11092.67    11051.46    173.65 o 
  -5   3  10     3538.59     3594.99     73.48 o 
  -3   3  10    15730.76    15689.07    194.90 o 
  -1   3  10    13490.50    13030.64    174.37 o 
   1   3  10      186.36      198.62     27.90 o 
   3   3  10     4400.65     4314.14     88.16 o 
   5   3  10     5449.94     5453.67    101.57 o 
   7   3  10       17.03       30.93     18.48 o 
   9   3  10     8055.27     7941.51    130.86 o 
  11   3  10        7.61      -11.59     18.00 o 
  13   3  10     9036.44     8636.86    161.77 o 
  15   3  10     2030.84     1909.92     70.94 o 
  17   3  10        0.79       -5.12     26.10 o 
  19   3  10     1719.89     1779.08     74.56 o 
  21   3  10     4908.66     4906.92    123.34 o 
  23   3  10        0.59       26.48     35.47 o 
  25   3  10     2571.12     2541.41    122.22 o 
 -24   4  10      626.03      602.10     62.25 o 
 -22   4  10      480.50      502.48     45.51 o 
 -20   4  10     2060.91     2131.25    127.06 o 
 -18   4  10      152.63      130.09     40.13 o 
 -16   4  10     4648.34     4503.22    270.62 o 
 -14   4  10      652.94      643.82     53.44 o 
 -12   4  10     2672.03     2552.28     89.12 o 
 -10   4  10      524.71      532.43     46.49 o 
  -8   4  10     2330.94     2481.94    249.39 o 
  -6   4  10     1229.84     1283.83     62.55 o 
  -4   4  10    12914.67    13040.64    175.31 o 
  -2   4  10      118.72      120.32     32.83 o 
   0   4  10    21382.54    21447.36    226.32 o 
   2   4  10     4852.26     4895.34     81.77 o 
   4   4  10        3.03       -5.45     17.31 o 
   6   4  10     3642.40     3791.73    108.35 o 
   8   4  10     6901.20     6865.83    122.95 o 
  10   4  10     4357.82     4185.71     93.38 o 
  12   4  10     6027.67     5875.51    152.49 o 
  14   4  10      968.14      734.01     64.39 o 
  16   4  10     2051.88     1983.82     91.86 o 
  18   4  10      593.27      545.14     49.17 o 
  20   4  10      950.90     1171.14     66.55 o 
  22   4  10      786.52      712.41     57.59 o 
  24   4  10     2037.51     1955.82     86.66 o 
 -23   5  10      843.30      915.51     78.95 o 
 -21   5  10        2.36      -12.58     64.32 o 
 -19   5  10     1259.22     1285.07     73.22 o 
 -17   5  10     2728.89     2818.52    101.65 o 
 -15   5  10      440.11      429.88     67.05 o 
 -13   5  10     2163.66     2051.40    115.93 o 
 -11   5  10      122.62      137.35     46.31 o 
  -9   5  10       69.73       74.41     27.62 o 
  -7   5  10      377.82      317.41     37.77 o 
  -5   5  10       27.12       49.22     20.79 o 
  -3   5  10     4877.44     4819.49     92.35 o 
  -1   5  10     7112.56     7306.47    117.94 o 
   1   5  10     9832.35    10045.64    159.90 o 
   3   5  10     7067.88     6816.77    125.19 o 
   5   5  10     4963.79     4756.25    152.57 o 
   7   5  10       35.43       54.78     23.06 o 
   9   5  10     9310.63     9334.32    155.64 o 
  11   5  10     2473.44     2493.90    101.12 o 
  13   5  10     1438.13     1528.66     62.35 o 
  15   5  10      828.64      876.68     51.29 o 
  17   5  10      604.66      493.05     57.14 o 
  19   5  10       83.08       48.80     40.76 o 
  21   5  10      719.31      655.88     56.94 o 
  23   5  10       12.06        5.00     37.14 o 
 -22   6  10      179.52      199.34     45.29 o 
 -20   6  10      977.87     1186.57    128.48 o 
 -18   6  10       36.56       15.26     33.76 o 
 -16   6  10     4423.32     4727.47    131.95 o 
 -14   6  10      476.85      477.29     59.01 o 
 -12   6  10     1400.58     1396.26     71.26 o 
 -10   6  10      801.61      726.39     95.99 o 
  -8   6  10      693.97      655.08     49.56 o 
  -6   6  10      639.72      614.20     46.33 o 
  -4   6  10     2945.48     3044.55     90.69 o 
  -2   6  10       56.04       75.46     21.27 o 
   0   6  10     1543.06     1521.54     60.59 o 
   2   6  10      993.56      958.27     71.77 o 
   4   6  10       80.60       65.32     29.10 o 
   6   6  10     6333.39     6217.71    124.36 o 
   8   6  10     7332.42     7293.38    181.30 o 
  10   6  10     1115.87     1048.30     77.79 o 
  12   6  10     8596.66     8562.84    175.50 o 
  14   6  10      404.95      416.97     43.13 o 
  16   6  10      250.71      171.98     35.30 o 
  18   6  10      331.64      317.57     41.26 o 
  20   6  10      163.25      147.87     51.02 o 
  22   6  10      795.25      813.60     65.17 o 
 -21   7  10       19.43       61.13     38.88 o 
 -19   7  10      240.70      248.58     49.52 o 
 -17   7  10      444.47      468.43     74.45 o 
 -15   7  10     1759.43     1871.53    105.16 o 
 -13   7  10     2610.14     2622.97    180.09 o 
 -11   7  10      470.76      418.05     46.70 o 
  -9   7  10       16.62       21.39     52.10 o 
  -7   7  10     7137.02     7427.79    159.71 o 
  -5   7  10     7536.61     7628.13    202.76 o 
  -3   7  10     5858.99     6033.67    134.45 o 
  -1   7  10     2703.26     2780.76    132.49 o 
   1   7  10       10.57       26.98     24.68 o 
   3   7  10      573.55      542.98     43.93 o 
   5   7  10     1374.19     1384.48     61.52 o 
   7   7  10       73.11       41.71     37.24 o 
   9   7  10     5544.74     5661.66    125.42 o 
  11   7  10     2004.65     1816.45     73.16 o 
  13   7  10     1481.75     1484.92     69.14 o 
  15   7  10      816.60      707.52     54.36 o 
  17   7  10       89.50       79.95     33.86 o 
  19   7  10      208.47      291.30     60.02 o 
 -18   8  10        3.37      -28.37     61.75 o 
 -16   8  10     1469.70     1624.47     84.09 o 
 -14   8  10      289.93      303.92     49.86 o 
 -12   8  10     2079.73     2251.95     92.37 o 
 -10   8  10     1976.45     2055.63     85.35 o 
  -8   8  10      493.71      433.63     58.53 o 
  -6   8  10     1838.88     2003.12     94.06 o 
  -4   8  10     6475.59     6369.73    225.76 o 
  -2   8  10       84.68       60.45     41.81 o 
   0   8  10     1786.78     1731.41     87.91 o 
   2   8  10       16.54      -54.71     28.78 o 
   4   8  10       89.76       61.52     34.42 o 
   6   8  10      481.09      483.84     47.52 o 
   8   8  10     1257.23     1151.42     62.75 o 
  10   8  10     1467.86     1504.70    120.30 o 
  12   8  10     3480.48     3693.48    106.50 o 
  14   8  10        8.86      -50.24     27.98 o 
  16   8  10      621.07      630.17     55.57 o 
  18   8  10     1640.40     1887.06    103.40 o 
 -15   9  10       12.63      -10.40     37.58 o 
 -13   9  10      999.42     1006.09     71.19 o 
 -11   9  10       37.49      -34.70     32.46 o 
  -9   9  10      270.83      291.22     47.35 o 
  -7   9  10     1400.46     1525.84     77.66 o 
  -5   9  10      532.70      548.60     65.52 o 
  -3   9  10     2614.26     2831.31    164.65 o 
  -1   9  10     2072.27     1945.90     97.13 o 
   1   9  10      531.59      519.14     61.19 o 
   3   9  10      807.38      921.35     74.08 o 
   5   9  10      126.56      201.81     46.97 o 
   7   9  10      124.27       81.64     41.35 o 
   9   9  10     3014.14     3181.65    125.84 o 
  11   9  10      803.28      846.77     75.32 o 
  13   9  10     1174.85     1180.63     87.63 o 
  15   9  10     1271.58     1379.62     91.37 o 
 -12  10  10      296.05      381.78     55.40 o 
 -10  10  10       52.18       36.16     38.23 o 
  -8  10  10        1.28      -34.41     46.31 o 
  -6  10  10      468.90      435.98     64.55 o 
  -4  10  10      752.96      703.60     72.94 o 
  -2  10  10      361.88      400.44     62.46 o 
   0  10  10     1831.10     1794.61    101.34 o 
   2  10  10      116.94       66.99     41.22 o 
   4  10  10      197.07      230.17     54.45 o 
   6  10  10     1018.13     1096.54     83.64 o 
   8  10  10     1371.91     1451.36     94.20 o 
  10  10  10       75.35       73.99     58.21 o 
  -5  11  10       35.13       69.89     45.03 o 
  -3  11  10      563.18      562.81     71.40 o 
  -1  11  10      591.32      759.69     77.98 o 
   1  11  10      179.24      157.60     52.42 o 
   3  11  10      645.85      745.82     76.87 o 
 -25   1  11       48.12       27.47     33.44 o 
 -23   1  11       25.21       47.36     30.11 o 
 -21   1  11       19.11       46.55     26.84 o 
 -19   1  11      340.76      406.01     39.35 o 
 -17   1  11      698.43      646.97     42.93 o 
 -15   1  11       23.86       29.07     24.89 o 
 -13   1  11     1411.58     1331.14     52.52 o 
 -11   1  11     1157.34     1162.30     60.48 o 
  -9   1  11      711.92      672.17     46.00 o 
  -7   1  11       69.29       65.56     19.62 o 
  -5   1  11      657.37      635.89     28.97 o 
  -3   1  11      713.94      709.50     30.57 o 
  -1   1  11      371.88      397.28     25.01 o 
   1   1  11     4272.98     4242.33     64.71 o 
   3   1  11     1999.90     2042.59     48.51 o 
   5   1  11      332.95      395.28     35.05 o 
   7   1  11     2351.47     2517.53    125.57 o 
   9   1  11     3193.06     3217.64    109.57 o 
  11   1  11      619.28      475.21     53.77 o 
  13   1  11      540.33      388.21     53.65 o 
  15   1  11        1.13       18.66     40.36 o 
  17   1  11      165.94      160.06     51.13 o 
  19   1  11      138.16      169.92     48.19 o 
  21   1  11       15.54      -71.94     35.97 o 
  23   1  11       35.89      149.38     53.08 o 
  25   1  11        0.38       40.30     49.95 o 
 -24   2  11      192.23      223.27     46.49 o 
 -22   2  11      129.02      107.64     32.98 o 
 -20   2  11       22.38        6.59     25.75 o 
 -18   2  11       37.93       30.72     24.19 o 
 -16   2  11      719.70      724.37     44.23 o 
 -14   2  11      277.06      240.38     30.03 o 
 -12   2  11      583.07      505.37     44.22 o 
 -10   2  11      339.29      310.21     45.83 o 
  -8   2  11      791.92      737.42    104.03 o 
  -6   2  11      833.45      727.94     38.47 o 
  -4   2  11     1264.76     1169.06     44.49 o 
  -2   2  11     1119.07     1240.42     55.40 o 
   0   2  11      425.22      410.40     28.37 o 
   2   2  11      302.71      324.30     26.27 o 
   4   2  11      304.14      292.55     27.77 o 
   6   2  11     4424.43     4363.71    144.11 o 
   8   2  11     4054.37     3877.56     74.78 o 
  10   2  11     1323.71     1336.68     45.50 o 
  12   2  11     3281.40     3527.52    101.34 o 
  14   2  11       56.62       93.64     38.87 o 
  16   2  11       21.35       34.42     38.23 o 
  18   2  11       52.41       95.45     44.22 o 
  20   2  11       11.36       34.82     41.20 o 
  22   2  11       63.94       97.79     63.51 o 
  24   2  11       13.15      -18.84     46.43 o 
 -25   3  11      341.71      336.38     44.38 o 
 -23   3  11        0.03       57.98     31.38 o 
 -21   3  11       10.98       -7.76     26.29 o 
 -19   3  11        5.46        1.86     32.65 o 
 -17   3  11       13.08       25.63     32.33 o 
 -15   3  11       58.87       47.49     34.25 o 
 -13   3  11       24.08        4.78     25.79 o 
 -11   3  11        4.56       24.15     24.99 o 
  -9   3  11        0.45       23.00     23.30 o 
  -7   3  11       20.06       -4.75     21.49 o 
  -5   3  11       42.20       35.77     17.67 o 
  -3   3  11      154.95      148.40     23.06 o 
  -1   3  11      171.42      200.04     30.25 o 
   1   3  11      326.86      360.55     28.59 o 
   3   3  11     1291.17     1252.77     69.09 o 
   5   3  11      911.01      871.53     43.25 o 
   7   3  11     1008.11     1044.29     45.74 o 
   9   3  11      592.99      515.21     36.07 o 
  11   3  11       33.52       26.42     22.43 o 
  13   3  11       98.66       55.12     33.99 o 
  15   3  11      259.32      216.70     36.53 o 
  17   3  11      136.91      213.23     38.41 o 
  19   3  11        8.27      -46.31     38.32 o 
  21   3  11       86.85       88.52     48.72 o 
  23   3  11       15.47      104.23     70.11 o 
 -24   4  11      268.78      204.33     48.05 o 
 -22   4  11      178.82      165.04     44.54 o 
 -20   4  11        0.18       -6.65     46.31 o 
 -18   4  11      213.50      170.80     41.75 o 
 -16   4  11      164.51      119.94     38.09 o 
 -14   4  11      267.40      238.32     49.36 o 
 -12   4  11       84.52       71.31     30.76 o 
 -10   4  11       69.35       14.38     53.87 o 
  -8   4  11      278.67      334.22     41.83 o 
  -6   4  11       30.42       23.60     25.44 o 
  -4   4  11       17.00       26.45     19.34 o 
  -2   4  11     1028.59      975.77     49.56 o 
   0   4  11       29.37       14.22     22.00 o 
   2   4  11      322.79      331.44     33.85 o 
   4   4  11      950.09      976.29     71.24 o 
   6   4  11        3.54        5.31     18.07 o 
   8   4  11       71.78       35.13     20.99 o 
  10   4  11        0.78       -3.88     21.18 o 
  12   4  11        9.10       33.83     23.04 o 
  14   4  11       67.98       53.98     36.02 o 
  16   4  11      357.66      332.45     42.42 o 
  18   4  11        1.23      -10.41     28.69 o 
  20   4  11       62.98       84.43     34.83 o 
  22   4  11       18.31       -5.05     35.99 o 
 -23   5  11      123.64      140.49     53.22 o 
 -21   5  11      244.34      258.58     49.43 o 
 -19   5  11      209.00      158.93     42.81 o 
 -17   5  11      228.44      285.74     45.71 o 
 -15   5  11       77.93       30.49     31.88 o 
 -13   5  11      267.73      264.80     43.72 o 
 -11   5  11      120.28      160.25     36.47 o 
  -9   5  11      589.37      612.44     91.81 o 
  -7   5  11      497.36      429.65     81.04 o 
  -5   5  11     2905.78     2874.94     72.92 o 
  -3   5  11       64.94       73.59     22.53 o 
  -1   5  11      398.16      395.54     28.66 o 
   1   5  11       71.60       60.51     31.16 o 
   3   5  11      751.46      708.70     43.64 o 
   5   5  11      488.11      516.15     39.71 o 
   7   5  11      373.71      307.35     36.25 o 
   9   5  11       82.94       43.65     25.55 o 
  11   5  11       27.07       19.88     24.26 o 
  13   5  11      260.35      273.00     37.17 o 
  15   5  11        6.55       19.52     27.35 o 
  17   5  11        7.75      -18.56     45.50 o 
  19   5  11       68.82       51.78     35.04 o 
  21   5  11        5.65        1.88     34.42 o 
 -20   6  11        2.19       12.37     36.36 o 
 -18   6  11       85.18       52.69     38.10 o 
 -16   6  11      510.36      589.07    163.69 o 
 -14   6  11       67.83       84.18     35.98 o 
 -12   6  11      405.78      467.82     50.73 o 
 -10   6  11      137.02      119.05     45.99 o 
  -8   6  11       36.16        4.56     26.10 o 
  -6   6  11      112.46       70.88     29.62 o 
  -4   6  11     1389.46     1411.24     99.05 o 
  -2   6  11     1041.51     1102.56     54.51 o 
   0   6  11       51.44        7.91     24.47 o 
   2   6  11     1110.42     1241.36     63.37 o 
   4   6  11     1046.90     1086.49     67.58 o 
   6   6  11      278.30      248.44     35.83 o 
   8   6  11        0.14       -1.00     24.41 o 
  10   6  11      446.71      467.41     43.81 o 
  12   6  11      993.35     1039.48     57.77 o 
  14   6  11      249.39      340.45     41.21 o 
  16   6  11       16.42      -30.61     26.47 o 
  18   6  11        4.33        3.93     41.34 o 
  20   6  11      136.33      110.84     48.21 o 
 -19   7  11      180.21      228.40     49.34 o 
 -17   7  11       41.95       29.86     35.70 o 
 -15   7  11      153.76      220.90     78.15 o 
 -13   7  11        7.89       26.55     33.90 o 
 -11   7  11       12.69       24.01     31.85 o 
  -9   7  11       85.35      112.54     36.37 o 
  -7   7  11      121.63      103.29     33.29 o 
  -5   7  11      134.25      124.45     68.02 o 
  -3   7  11        9.77       10.67     30.21 o 
  -1   7  11       35.02       67.44     27.16 o 
   1   7  11     1534.84     1451.71     64.68 o 
   3   7  11       31.04       54.32     28.40 o 
   5   7  11       49.88       70.05     28.93 o 
   7   7  11       52.09       38.82     27.73 o 
   9   7  11      555.85      508.08     46.55 o 
  11   7  11      713.04      590.53     49.41 o 
  13   7  11        1.59       53.92     31.94 o 
  15   7  11      108.02      151.86     37.30 o 
  17   7  11       46.08        8.29     33.37 o 
 -16   8  11       19.83       38.24     38.30 o 
 -14   8  11       41.38        2.13     34.20 o 
 -12   8  11        0.24       11.35     33.93 o 
 -10   8  11        1.00       11.17     31.91 o 
  -8   8  11       67.66       69.14     37.63 o 
  -6   8  11       52.05       -6.75     44.38 o 
  -4   8  11       72.83      138.00     64.00 o 
  -2   8  11      117.37      138.28     57.08 o 
   0   8  11       64.00       27.80     35.69 o 
   2   8  11       30.29       34.31     35.48 o 
   4   8  11       11.38      -20.52     25.64 o 
   6   8  11      271.90      290.28     48.08 o 
   8   8  11       28.05       33.88     32.19 o 
  10   8  11       33.87       11.57     30.48 o 
  12   8  11        1.08       -4.32     30.58 o 
  14   8  11       37.92       56.11     34.93 o 
  16   8  11       20.30       33.47     36.82 o 
 -13   9  11       43.65       34.37     38.90 o 
 -11   9  11      588.28      717.05     64.26 o 
  -9   9  11        7.73       43.98     36.46 o 
  -7   9  11        5.78       -6.75     47.60 o 
  -5   9  11      124.67      114.46     44.18 o 
  -3   9  11       70.72       77.07     42.93 o 
  -1   9  11       12.46       42.35     49.04 o 
   1   9  11      233.37      143.87     46.66 o 
   3   9  11        0.70      -38.37     33.85 o 
   5   9  11        2.67       50.25     39.50 o 
   7   9  11      182.25      202.06     59.33 o 
   9   9  11      227.41      190.91     50.03 o 
  11   9  11       71.26       56.06     45.25 o 
  13   9  11        2.93       22.39     41.16 o 
  -8  10  11       13.91       30.23     51.78 o 
  -6  10  11       40.04       40.16     51.13 o 
  -4  10  11        8.11        6.04     42.40 o 
  -2  10  11        5.07       19.29     42.61 o 
   0  10  11       79.85       63.63     43.63 o 
   2  10  11       11.45       79.00     46.63 o 
   4  10  11      249.55      165.22     64.64 o 
   6  10  11      162.49      164.76     54.46 o 
   8  10  11       36.75       50.54     88.92 o 
 -24   0  12       98.66      108.06     44.68 o 
 -22   0  12      196.17      167.87     56.92 o 
 -20   0  12     1162.26     1358.39    105.80 o 
 -18   0  12     1311.36     1425.29    102.27 o 
 -16   0  12        3.37      -73.32     36.66 o 
 -14   0  12     6815.38     6716.72    214.82 o 
 -12   0  12       27.51       63.35     40.84 o 
 -10   0  12     4961.20     4656.30    166.26 o 
  -8   0  12       35.79       -8.36     28.94 o 
  -6   0  12      361.42      362.08     35.16 o 
  -4   0  12       45.34       35.67     22.83 o 
  -2   0  12     6285.38     5890.79    129.05 o 
   0   0  12      165.62      168.68     36.50 o 
   2   0  12    12537.60    12730.71    217.35 o 
   4   0  12     6203.31     6153.56    134.60 o 
   6   0  12        4.83        3.86     37.30 o 
   8   0  12    10459.09    10021.70    300.36 o 
  10   0  12    18020.23    17325.32    441.22 o 
  12   0  12     1550.31     1655.54    125.10 o 
  14   0  12     3175.78     3408.53    181.05 o 
  16   0  12      824.85      711.36     99.37 o 
  18   0  12       22.97       99.05     66.57 o 
  20   0  12      172.32      199.06     73.32 o 
  22   0  12      640.28      527.41    102.91 o 
 -23   1  12      626.51      630.95     54.00 o 
 -21   1  12      190.63      272.91     38.06 o 
 -19   1  12       43.16       39.06     27.14 o 
 -17   1  12     1365.59     1555.37    110.48 o 
 -15   1  12     7049.26     6978.69    230.90 o 
 -13   1  12     2555.07     2302.42     86.07 o 
 -11   1  12     6464.14     6424.08    144.02 o 
  -9   1  12      417.01      461.22     42.99 o 
  -7   1  12      184.59      172.34     52.10 o 
  -5   1  12     3008.38     2970.95     65.54 o 
  -3   1  12     3931.40     3830.23     70.75 o 
  -1   1  12     4582.15     4524.58     88.84 o 
   1   1  12     3904.86     3587.04     69.31 o 
   3   1  12     5414.80     5183.37     85.06 o 
   5   1  12     3077.35     3133.74     78.80 o 
   7   1  12     1423.51     1419.01     55.00 o 
   9   1  12      767.63      675.51     60.48 o 
  11   1  12     5445.40     5618.05    269.01 o 
  13   1  12     2966.96     2971.21    225.60 o 
  15   1  12      996.85     1046.96    220.13 o 
  17   1  12      765.98      941.38     77.83 o 
  19   1  12      311.93      318.80     59.46 o 
  21   1  12       54.31       18.08     46.15 o 
  23   1  12     1086.80      950.51     89.93 o 
 -24   2  12     1047.46     1248.29     68.35 o 
 -22   2  12       50.73       75.30     33.05 o 
 -20   2  12       19.76       -6.25     32.92 o 
 -18   2  12     1260.15     1092.34     67.88 o 
 -16   2  12        7.52        7.68     27.28 o 
 -14   2  12     7528.42     7555.35    164.50 o 
 -12   2  12     2847.03     2901.85     96.16 o 
 -10   2  12     4252.15     4240.93    181.54 o 
  -8   2  12     5260.52     5096.09    122.09 o 
  -6   2  12     3181.46     3349.41     94.79 o 
  -4   2  12      304.57      307.77     28.59 o 
  -2   2  12    12700.91    12458.36    170.93 o 
   0   2  12     1374.73     1346.86     42.94 o 
   2   2  12    11989.64    11760.05    143.07 o 
   4   2  12      689.56      681.62     35.12 o 
   6   2  12      871.87      806.82     37.13 o 
   8   2  12     2572.57     2293.87     71.26 o 
  10   2  12     3327.56     3086.97    114.27 o 
  12   2  12     1005.87      902.08     70.48 o 
  14   2  12     9200.07     8901.04    212.89 o 
  16   2  12       58.96       51.63     40.51 o 
  18   2  12      645.40      790.86     76.63 o 
  20   2  12      307.62      457.96     66.31 o 
  22   2  12      967.28      904.61     84.58 o 
 -23   3  12      468.53      462.53     98.57 o 
 -21   3  12      174.20      207.98     45.69 o 
 -19   3  12      183.46      129.39     77.34 o 
 -17   3  12      566.58      491.13     54.94 o 
 -15   3  12     1768.76     1729.24     85.14 o 
 -13   3  12       24.84       26.35     29.75 o 
 -11   3  12    11455.30    11677.33    213.95 o 
  -9   3  12      480.90      483.45     44.92 o 
  -7   3  12      948.59      847.24     52.28 o 
  -5   3  12     9777.95     9830.89    146.01 o 
  -3   3  12     8525.27     8456.84    150.46 o 
  -1   3  12     5592.00     5648.77    101.32 o 
   1   3  12    11666.53    11740.26    174.95 o 
   3   3  12      160.82      155.32     27.08 o 
   5   3  12      191.40      226.26     29.01 o 
   7   3  12      833.56      850.88     44.01 o 
   9   3  12      131.33      102.47     25.05 o 
  11   3  12     4014.90     3849.55    100.08 o 
  13   3  12     1256.96     1255.44    115.77 o 
  15   3  12     3530.54     3319.39    127.21 o 
  17   3  12     1522.36     1456.57    101.30 o 
  19   3  12        4.35       39.88     44.57 o 
  21   3  12      327.35      384.00     66.96 o 
 -22   4  12        3.87      -25.29     41.81 o 
 -20   4  12      192.67      146.72     43.08 o 
 -18   4  12     1340.77     1309.42     82.65 o 
 -16   4  12      473.16      344.89     50.86 o 
 -14   4  12     4347.35     4365.06    127.91 o 
 -12   4  12     1187.54     1112.36     67.40 o 
 -10   4  12     1927.65     2000.64    105.48 o 
  -8   4  12     2004.30     1786.08    120.11 o 
  -6   4  12      190.24      131.33     32.15 o 
  -4   4  12     1467.32     1500.87     55.44 o 
  -2   4  12    20765.03    20658.79    257.12 o 
   0   4  12      127.72       75.31     30.61 o 
   2   4  12     3600.46     3755.91     90.97 o 
   4   4  12     1242.32     1286.58     55.84 o 
   6   4  12      684.77      600.74     41.69 o 
   8   4  12       60.91       94.88     25.07 o 
  10   4  12     4054.98     4245.30     99.25 o 
  12   4  12      215.12      189.16     67.22 o 
  14   4  12     6837.08     6936.12    173.84 o 
  16   4  12      124.47      192.49     65.23 o 
  18   4  12     1131.66     1191.33    121.24 o 
  20   4  12     1234.74     1223.63     93.91 o 
 -21   5  12       54.84       12.58     36.61 o 
 -19   5  12      728.91      731.63     65.29 o 
 -17   5  12      115.83      128.53     41.95 o 
 -15   5  12     3489.32     3577.97    117.50 o 
 -13   5  12       19.64       -6.14     30.84 o 
 -11   5  12      190.26      227.46     40.91 o 
  -9   5  12       39.92       54.80     30.47 o 
  -7   5  12       88.51      110.63     33.12 o 
  -5   5  12     1024.24     1000.97    150.34 o 
  -3   5  12      579.24      587.74     39.30 o 
  -1   5  12     8008.85     8117.27    231.35 o 
   1   5  12     6968.44     6822.55    131.10 o 
   3   5  12      300.24      294.01     50.46 o 
   5   5  12     3363.66     3369.85     89.53 o 
   7   5  12     3783.53     3687.55     94.49 o 
   9   5  12      204.57      177.99     32.26 o 
  11   5  12     8368.52     8391.24    153.82 o 
  13   5  12     3131.91     3322.97     93.54 o 
  15   5  12     1331.96     1162.92     79.11 o 
  17   5  12      858.84      794.22     71.31 o 
  19   5  12      105.96       97.20     44.85 o 
 -20   6  12       38.39      117.48     47.43 o 
 -18   6  12      503.77      547.05     64.80 o 
 -16   6  12      354.04      475.22     57.22 o 
 -14   6  12     1775.05     1700.01     85.45 o 
 -12   6  12     2968.59     3063.97    109.43 o 
 -10   6  12       93.12      202.38     40.14 o 
  -8   6  12      817.16      868.77     59.39 o 
  -6   6  12     1615.77     1714.47    127.99 o 
  -4   6  12      530.13      549.58     47.37 o 
  -2   6  12     6150.39     6160.81    127.08 o 
   0   6  12       45.68       32.90     27.27 o 
   2   6  12     8113.29     8064.44    150.17 o 
   4   6  12     1364.81     1344.19     62.78 o 
   6   6  12      122.30       69.53     27.21 o 
   8   6  12     2295.23     2380.51     80.81 o 
  10   6  12     4452.82     4611.50    112.71 o 
  12   6  12      229.84      261.76     47.91 o 
  14   6  12     2657.37     2738.77    183.23 o 
  16   6  12        7.60       49.93     42.60 o 
  18   6  12      273.62      150.16     51.15 o 
 -17   7  12      555.43      539.68     61.16 o 
 -15   7  12     1663.89     1801.72    112.07 o 
 -13   7  12      576.09      653.17     60.57 o 
 -11   7  12     4305.01     4270.14    127.19 o 
  -9   7  12       31.06       39.11     32.63 o 
  -7   7  12      231.69      222.86     41.48 o 
  -5   7  12     2197.04     2402.92    141.18 o 
  -3   7  12     2634.28     2543.76    106.96 o 
  -1   7  12     1588.90     1621.05     69.43 o 
   1   7  12     7692.77     7772.21    156.44 o 
   3   7  12      284.50      242.06     38.37 o 
   5   7  12     2438.29     2209.10     81.03 o 
   7   7  12     1890.15     1718.25     73.72 o 
   9   7  12       75.47       73.57     33.69 o 
  11   7  12     2616.23     2397.12     90.35 o 
  13   7  12      523.73      468.70     68.86 o 
  15   7  12     1307.11     1292.47     69.79 o 
  17   7  12      468.93      488.17     81.52 o 
 -14   8  12     1620.88     1805.20    148.57 o 
 -12   8  12      244.82      209.87     61.91 o 
 -10   8  12      507.68      572.96     57.82 o 
  -8   8  12     1589.00     1702.18     81.00 o 
  -6   8  12     1464.88     1338.78    116.09 o 
  -4   8  12       52.39       77.89     62.07 o 
  -2   8  12     3837.81     4111.68    140.98 o 
   0   8  12     1944.53     1875.24     97.41 o 
   2   8  12     1650.74     1834.11    311.46 o 
   4   8  12     1207.52     1247.30     66.67 o 
   6   8  12      121.98      128.63     36.96 o 
   8   8  12      396.13      456.15     49.94 o 
  10   8  12     1106.51     1083.96     89.34 o 
  12   8  12      508.22      544.03     54.21 o 
  14   8  12     1715.01     1945.40     85.50 o 
 -11   9  12      512.87      472.18     75.57 o 
  -9   9  12       42.60       12.86     53.38 o 
  -7   9  12      103.46      120.27     62.39 o 
  -5   9  12      707.82      583.97     70.69 o 
  -3   9  12     1188.64     1152.95    100.18 o 
  -1   9  12      657.98      741.68    183.95 o 
   1   9  12     1271.88     1343.45     90.94 o 
   3   9  12        0.02      -32.85     37.30 o 
   5   9  12      755.18      703.51    127.19 o 
   7   9  12      733.84      707.94     74.19 o 
   9   9  12        6.42      -47.79     38.61 o 
  -4  10  12        7.21      -16.37     69.14 o 
  -2  10  12     1536.77     1554.18    101.15 o 
   0  10  12       35.76      -35.69     41.97 o 
   2  10  12     1531.86     1867.26    168.19 o 
   4  10  12      283.34      373.47     66.09 o 
 -23   1  13      218.06      165.30     60.46 o 
 -21   1  13       51.39        4.61     48.72 o 
 -19   1  13       67.20       77.72     36.44 o 
 -17   1  13      269.21      228.72     41.92 o 
 -15   1  13      110.88       99.97     49.36 o 
 -13   1  13        5.49        8.04     30.23 o 
 -11   1  13       71.47       33.51     45.50 o 
  -9   1  13      817.54      796.37     52.87 o 
  -7   1  13       50.93       83.15     46.31 o 
  -5   1  13      875.91      866.03     60.64 o 
  -3   1  13      409.57      402.48     28.55 o 
  -1   1  13      235.21      254.59     30.51 o 
   1   1  13     1053.56     1088.54     79.98 o 
   3   1  13       18.70       17.04     21.20 o 
   5   1  13       35.20       38.21     22.11 o 
   7   1  13      395.25      423.56     53.75 o 
   9   1  13      611.58      546.39     60.24 o 
  11   1  13      240.67      209.85     47.33 o 
  13   1  13      258.24      211.73     48.21 o 
  15   1  13       27.41       46.96     41.25 o 
  17   1  13        0.47      -65.92     34.44 o 
  19   1  13        2.66        3.20     47.92 o 
  21   1  13        3.14      -15.68     47.50 o 
 -22   2  13        0.06      -19.39     39.39 o 
 -20   2  13        7.71       10.92     36.31 o 
 -18   2  13      153.10      136.47     39.90 o 
 -16   2  13       35.45       27.48     33.18 o 
 -14   2  13       23.11      -16.89     28.55 o 
 -12   2  13      629.24      560.98     49.56 o 
 -10   2  13      801.19      704.69     51.44 o 
  -8   2  13       44.35       61.34     45.50 o 
  -6   2  13      201.12      205.40     28.24 o 
  -4   2  13      371.22      342.49     31.07 o 
  -2   2  13      103.25       87.16     20.86 o 
   0   2  13     1513.19     1366.57     41.23 o 
   2   2  13     1140.16     1257.13     55.08 o 
   4   2  13     1592.92     1574.00    101.91 o 
   6   2  13      880.19      931.08     49.71 o 
   8   2  13      399.74      332.64     50.59 o 
  10   2  13      515.64      552.39     94.39 o 
  12   2  13       26.25       13.10     34.57 o 
  14   2  13       40.86        6.58     57.40 o 
  16   2  13       81.93      102.45     48.53 o 
  18   2  13       23.20       45.50     43.45 o 
  20   2  13       32.38      121.02     52.98 o 
 -21   3  13       15.05      -15.67     38.24 o 
 -19   3  13       30.38        9.43     36.53 o 
 -17   3  13       83.82       40.72     36.86 o 
 -15   3  13       11.82      -12.84     32.83 o 
 -13   3  13       15.90      -53.38     26.69 o 
 -11   3  13      111.00      141.66     34.67 o 
  -9   3  13      393.49      388.77     94.71 o 
  -7   3  13      292.40      318.48     39.79 o 
  -5   3  13      307.25      316.21     38.66 o 
  -3   3  13       46.38       51.04     22.24 o 
  -1   3  13     3140.60     3179.82     67.57 o 
   1   3  13     4280.51     4121.29     94.17 o 
   3   3  13      376.77      358.96     34.32 o 
   5   3  13       44.06       41.15     23.07 o 
   7   3  13      440.77      304.82     41.60 o 
   9   3  13       54.57       33.94     26.01 o 
  11   3  13        3.82       16.32     36.53 o 
  13   3  13      304.32      335.64     57.42 o 
  15   3  13      159.96      159.03     49.12 o 
  17   3  13       90.47       41.66     73.97 o 
  19   3  13      164.67      131.71     55.54 o 
  21   3  13       57.66       53.31     48.78 o 
 -20   4  13      210.97      152.06     46.60 o 
 -18   4  13       17.15        0.80     38.54 o 
 -16   4  13      140.92      179.53     46.37 o 
 -14   4  13        0.02      -15.05     33.87 o 
 -12   4  13       33.71       47.63     34.90 o 
 -10   4  13      282.07      279.24     88.76 o 
  -8   4  13       72.54       56.29     32.36 o 
  -6   4  13       15.80        4.76     28.28 o 
  -4   4  13     1203.46     1145.82     93.26 o 
  -2   4  13     2144.15     2041.37    135.07 o 
   0   4  13        9.68      -15.09     21.34 o 
   2   4  13      201.12      117.97     36.40 o 
   4   4  13       13.87        4.15     23.39 o 
   6   4  13        6.49       16.80     29.66 o 
   8   4  13      495.71      457.66     40.40 o 
  10   4  13      266.11      193.79     34.16 o 
  12   4  13      130.54      127.67     61.42 o 
  14   4  13       22.02       47.75     41.48 o 
  16   4  13      504.89      386.43     66.25 o 
  18   4  13      249.85      202.14     58.31 o 
  20   4  13      144.31      173.68     57.01 o 
 -19   5  13        6.26       -1.66     37.09 o 
 -17   5  13       75.60       78.45     62.55 o 
 -15   5  13       65.06       11.43     37.18 o 
 -13   5  13      699.01      838.08     65.01 o 
 -11   5  13      852.42      765.85     71.23 o 
  -9   5  13      373.08      382.90     48.32 o 
  -7   5  13      373.25      430.26     57.89 o 
  -5   5  13      227.88      191.28     39.56 o 
  -3   5  13        9.96       20.60     29.90 o 
  -1   5  13        3.49      -38.57     22.63 o 
   1   5  13        2.56      -36.17     22.07 o 
   3   5  13       57.19       48.43     26.52 o 
   5   5  13       69.96      111.92     30.09 o 
   7   5  13       97.47       43.07     27.58 o 
   9   5  13       26.12        6.84     25.88 o 
  11   5  13      153.87      248.84     37.48 o 
  13   5  13        1.78       30.69     38.87 o 
  15   5  13      198.50      113.83     47.43 o 
  17   5  13        4.77        1.95     67.05 o 
 -18   6  13      103.01      120.32     45.65 o 
 -16   6  13       18.71      -10.90     42.45 o 
 -14   6  13        0.24       16.14     37.30 o 
 -12   6  13       98.56       91.67     39.15 o 
 -10   6  13      111.67       48.51     45.50 o 
  -8   6  13       44.24       61.80     33.90 o 
  -6   6  13       71.04       52.91     32.46 o 
  -4   6  13      220.39      362.75     73.64 o 
  -2   6  13     1024.22      965.96     55.78 o 
   0   6  13      117.74       68.49     29.57 o 
   2   6  13        5.86        0.09     23.92 o 
   4   6  13       93.77       84.19     30.54 o 
   6   6  13      355.89      347.42     42.25 o 
   8   6  13      326.09      323.67     40.76 o 
  10   6  13       87.93      101.63     32.16 o 
  12   6  13       53.71       44.41     32.89 o 
  14   6  13       15.06      -38.67     41.49 o 
  16   6  13        1.11       15.83     40.98 o 
 -15   7  13      130.49       71.77     43.26 o 
 -13   7  13        0.42       -0.22     38.00 o 
 -11   7  13        1.85       -0.36     34.74 o 
  -9   7  13        0.17       42.23     34.30 o 
  -7   7  13      242.49      243.12     67.86 o 
  -5   7  13      174.65      123.81     62.07 o 
  -3   7  13        0.52      -14.50     33.88 o 
  -1   7  13       66.32       99.24     33.72 o 
   1   7  13      160.63      137.92     46.02 o 
   3   7  13      193.15      204.89     36.52 o 
   5   7  13      375.11      356.88     44.68 o 
   7   7  13       41.62       18.25     29.72 o 
   9   7  13       12.60       28.74     31.20 o 
  11   7  13      119.54       47.80     34.36 o 
  13   7  13        1.97       20.31     32.04 o 
  15   7  13       37.42       26.73     32.61 o 
 -12   8  13       55.75       48.79     40.38 o 
 -10   8  13       29.31       93.08     50.65 o 
  -8   8  13      137.60      118.02     63.35 o 
  -6   8  13       22.81       35.05     56.60 o 
  -4   8  13      187.06      173.40     48.76 o 
  -2   8  13       39.83       57.88     41.99 o 
   0   8  13       44.76       74.08     43.47 o 
   2   8  13       16.54       -3.60     41.78 o 
   4   8  13        6.91      -19.69     29.21 o 
   6   8  13      127.94      135.53     37.68 o 
   8   8  13       74.64      105.56     37.44 o 
  10   8  13       67.43       28.09     39.59 o 
  -7   9  13       30.28       12.54     51.13 o 
  -5   9  13        3.51      -22.90     38.69 o 
  -3   9  13      109.64      157.15     52.51 o 
  -1   9  13       68.53       81.86    104.84 o 
   1   9  13      108.78       92.64     48.15 o 
   3   9  13        0.12      -45.15     39.87 o 
   5   9  13      246.29      262.05     56.12 o 
   7   9  13       80.34      101.98     47.26 o 
 -20   0  14       42.38       -2.57     50.17 o 
 -18   0  14       19.03       -8.04     45.99 o 
 -16   0  14     2227.78     2291.65    131.85 o 
 -14   0  14     2947.93     2915.85    145.36 o 
 -12   0  14      547.19      590.44     73.97 o 
 -10   0  14     6876.85     6724.12    217.39 o 
  -8   0  14        6.00       37.63     36.98 o 
  -6   0  14      482.74      441.22     61.10 o 
  -4   0  14       61.49      113.91     30.80 o 
  -2   0  14      795.89      764.88     53.75 o 
   0   0  14     7875.26     8028.53    168.59 o 
   2   0  14      433.90      417.55     71.88 o 
   4   0  14     8549.08     8893.24    284.93 o 
   6   0  14     3141.37     3008.47    163.05 o 
   8   0  14     1486.32     1378.01    118.34 o 
  10   0  14       64.22       87.15     56.60 o 
  12   0  14     8446.24     9532.56    323.52 o 
  14   0  14      923.11     1060.92    122.20 o 
  16   0  14     3893.17     3702.14    207.43 o 
  18   0  14      239.51      302.29     94.87 o 
  20   0  14       57.82       45.34     65.93 o 
 -21   1  14     1097.99     1137.32    145.04 o 
 -19   1  14      268.96      248.26     47.17 o 
 -17   1  14      234.47      297.03     87.47 o 
 -15   1  14      242.31      195.60     42.48 o 
 -13   1  14     4200.74     4132.50    122.13 o 
 -11   1  14      310.91      284.45     42.43 o 
  -9   1  14     3459.40     3437.41    105.80 o 
  -7   1  14      430.15      437.40     44.45 o 
  -5   1  14      173.05      157.42     45.34 o 
  -3   1  14     1024.67     1115.78     57.92 o 
  -1   1  14     4905.07     4864.57    106.38 o 
   1   1  14     3463.40     3695.57     76.34 o 
   3   1  14    13282.12    13235.18    244.04 o 
   5   1  14      282.97      296.75     48.83 o 
   7   1  14     1405.57     1383.70     97.60 o 
   9   1  14     2856.46     2831.62    115.19 o 
  11   1  14     1854.84     1756.85    112.56 o 
  13   1  14     1710.09     1771.23    101.63 o 
  15   1  14     4186.83     4208.08    207.10 o 
  17   1  14      591.92      666.96    112.88 o 
  19   1  14      801.83      964.44     93.74 o 
 -20   2  14       72.81       63.29     44.55 o 
 -18   2  14      215.88      194.47     52.90 o 
 -16   2  14      755.28      776.47     61.80 o 
 -14   2  14      310.54      304.89     45.59 o 
 -12   2  14     5518.75     5612.34    178.32 o 
 -10   2  14     1502.97     1537.65     79.59 o 
  -8   2  14     1479.29     1538.55     71.74 o 
  -6   2  14      942.59     1052.78     60.83 o 
  -4   2  14      916.53      927.79     49.42 o 
  -2   2  14       76.40       48.47     20.57 o 
   0   2  14     5747.26     5925.52    152.87 o 
   2   2  14      171.14      189.09     31.39 o 
   4   2  14     1269.42     1347.02     70.62 o 
   6   2  14      617.86      766.28     48.36 o 
   8   2  14       73.70      112.83     40.99 o 
  10   2  14      178.05      201.17     49.01 o 
  12   2  14     3088.07     2987.64    125.57 o 
  14   2  14      134.63       69.02     61.42 o 
  16   2  14     3776.55     3931.47    152.47 o 
  18   2  14      155.74       89.40     50.03 o 
 -19   3  14      117.26       43.56     94.06 o 
 -17   3  14        5.67      -56.31     38.75 o 
 -15   3  14      526.07      410.81     56.84 o 
 -13   3  14     2317.88     2340.31    113.84 o 
 -11   3  14     2538.73     2567.22    134.75 o 
  -9   3  14     4511.41     4681.22    126.36 o 
  -7   3  14      236.90      216.78     65.77 o 
  -5   3  14      819.30      977.09     58.28 o 
  -3   3  14     5150.53     5369.79    125.25 o 
  -1   3  14     5547.39     5370.13    113.57 o 
   1   3  14      909.07      907.92     61.32 o 
   3   3  14     5745.38     5699.98    142.77 o 
   5   3  14       86.13      102.75     29.34 o 
   7   3  14      560.66      576.41     52.88 o 
   9   3  14      714.43      800.80     71.58 o 
  11   3  14      152.88      189.83     49.02 o 
  13   3  14     3772.70     3777.44    141.53 o 
  15   3  14      384.56      346.19     77.34 o 
  17   3  14      943.79      997.22    107.73 o 
  19   3  14      866.17      999.77     93.34 o 
 -18   4  14        4.96       43.45     61.91 o 
 -16   4  14      353.39      414.87     58.29 o 
 -14   4  14      670.52      685.88     69.62 o 
 -12   4  14     1208.59     1205.63     77.20 o 
 -10   4  14      626.45      748.82     61.79 o 
  -8   4  14     1995.82     1967.81    124.46 o 
  -6   4  14     2082.25     2148.28     95.35 o 
  -4   4  14     2565.86     2672.73    142.14 o 
  -2   4  14       22.99       -5.99     24.49 o 
   0   4  14     8390.19     8714.77    155.17 o 
   2   4  14     5024.67     4737.61    116.11 o 
   4   4  14     6026.75     5712.13    121.62 o 
   6   4  14     1476.96     1387.42    117.70 o 
   8   4  14      128.82      140.65     41.32 o 
  10   4  14     1201.36     1064.46    111.59 o 
  12   4  14     1789.33     1765.21    103.19 o 
  14   4  14      230.29      202.65     54.94 o 
  16   4  14     2557.90     2561.19    125.74 o 
  18   4  14       72.80       19.07     45.83 o 
 -17   5  14     1053.79      909.33     73.17 o 
 -15   5  14      151.20      148.57     46.84 o 
 -13   5  14     4523.07     4734.07    142.88 o 
 -11   5  14      354.41      341.31     52.07 o 
  -9   5  14     2946.37     3021.31    108.77 o 
  -7   5  14      228.14      124.67     39.77 o 
  -5   5  14       17.60       -6.75     42.13 o 
  -3   5  14      952.01      826.23     65.85 o 
  -1   5  14     2505.63     2398.41     87.70 o 
   1   5  14     1228.77     1255.14     61.86 o 
   3   5  14     4119.77     4214.45    118.86 o 
   5   5  14      368.95      379.16     42.62 o 
   7   5  14     3221.07     3482.14     97.64 o 
   9   5  14     1752.41     1898.61     73.59 o 
  11   5  14      185.69      122.85     66.25 o 
  13   5  14     2140.18     2368.51    159.51 o 
  15   5  14     2084.91     2379.45    119.93 o 
 -16   6  14     1430.71     1290.03     84.11 o 
 -14   6  14      373.29      416.40     58.21 o 
 -12   6  14     2546.60     2616.00    110.63 o 
 -10   6  14     2011.07     2082.39     93.80 o 
  -8   6  14       38.60       38.01     40.36 o 
  -6   6  14      687.37      694.63     89.72 o 
  -4   6  14      959.59     1029.73    101.94 o 
  -2   6  14       31.97      -17.31     34.02 o 
   0   6  14     3069.66     3213.46    107.44 o 
   2   6  14      210.05      227.67     37.75 o 
   4   6  14     3462.69     3436.47    116.97 o 
   6   6  14     1601.19     1528.36     70.73 o 
   8   6  14       26.66       39.41     29.53 o 
  10   6  14      803.44      942.00     62.85 o 
  12   6  14     2501.07     2630.11     90.95 o 
  14   6  14       24.33       35.05     56.92 o 
 -13   7  14     1619.48     1532.64     87.27 o 
 -11   7  14       89.79      121.51     60.46 o 
  -9   7  14     2534.37     2891.41    169.80 o 
  -7   7  14      775.96      847.07    102.59 o 
  -5   7  14       88.29       96.80     59.49 o 
  -3   7  14      919.01     1065.84    119.47 o 
  -1   7  14     1174.52     1268.69     67.21 o 
   1   7  14     1567.01     1630.18     90.89 o 
   3   7  14     1774.17     1903.01     79.45 o 
   5   7  14       87.60       42.75     32.56 o 
   7   7  14      468.67      437.54     48.62 o 
   9   7  14      577.66      627.84     54.51 o 
  11   7  14      179.98      215.45     43.01 o 
  -8   8  14      654.79      639.00     97.44 o 
  -6   8  14     1314.22     1521.09     99.20 o 
  -4   8  14      955.82      962.87     83.42 o 
  -2   8  14      144.95      136.64     49.86 o 
   0   8  14     4061.50     4306.09    152.29 o 
   2   8  14        7.45       33.02     33.98 o 
   4   8  14      909.74      949.66     80.05 o 
   6   8  14      148.06      146.18     39.05 o 
   8   8  14       72.11       81.55     37.14 o 
 -19   1  15       49.66       19.81     36.91 o 
 -17   1  15       66.83       60.25     57.08 o 
 -15   1  15       44.55       79.31     37.26 o 
 -13   1  15       85.99       46.70     35.07 o 
 -11   1  15       19.56       33.47     33.88 o 
  -9   1  15      163.10      174.37     48.24 o 
  -7   1  15      126.14      140.01     36.86 o 
  -5   1  15      577.41      663.81     52.64 o 
  -3   1  15       24.18       41.46     23.81 o 
  -1   1  15        0.06       27.76     20.77 o 
   1   1  15       38.76       43.61     26.83 o 
   3   1  15      693.80      741.47     48.34 o 
   5   1  15      292.70      299.73     52.53 o 
   7   1  15      107.05       82.50     41.59 o 
   9   1  15      155.02      155.27     46.94 o 
  11   1  15        0.09      -21.99     38.77 o 
  13   1  15      415.30      343.73     60.01 o 
  15   1  15        5.82       29.88     46.28 o 
  17   1  15        3.01      -51.09     41.53 o 
 -18   2  15      102.24       14.79     36.17 o 
 -16   2  15       14.66      -19.82     48.40 o 
 -14   2  15        0.09      -20.81     45.02 o 
 -12   2  15      135.55      110.80     38.61 o 
 -10   2  15      269.04      248.42     43.63 o 
  -8   2  15      171.72      165.75     39.27 o 
  -6   2  15      355.34      282.17     42.81 o 
  -4   2  15       42.96       -8.99     64.00 o 
  -2   2  15      693.18      738.26     46.87 o 
   0   2  15      498.84      515.19     43.51 o 
   2   2  15       15.55      -11.81     24.42 o 
   4   2  15        0.10      -38.94     23.53 o 
   6   2  15        3.55       -0.82     34.75 o 
   8   2  15      260.93      241.46     52.24 o 
  10   2  15       82.68       49.03     41.42 o 
  12   2  15      206.05      157.19     58.85 o 
  14   2  15        7.91      -50.48     38.54 o 
  16   2  15       38.73       38.05     51.45 o 
 -17   3  15       49.88       80.58     45.50 o 
 -15   3  15        1.27      -43.12     38.13 o 
 -13   3  15        0.62      -43.53     38.91 o 
 -11   3  15      340.72      331.37     55.63 o 
  -9   3  15      145.96      120.53     36.38 o 
  -7   3  15      534.72      593.77     53.25 o 
  -5   3  15     2091.55     2130.30     84.66 o 
  -3   3  15      178.73       88.76     48.88 o 
  -1   3  15      584.49      573.20     66.88 o 
   1   3  15        0.53       -8.80     25.64 o 
   3   3  15       57.33       35.57     28.54 o 
   5   3  15       86.56       16.73     26.96 o 
   7   3  15        5.65      -17.50     35.19 o 
   9   3  15       68.09       63.23     42.67 o 
  11   3  15       75.78       87.21     45.09 o 
  13   3  15       48.14       19.94     41.23 o 
  15   3  15        2.83      -16.26     47.17 o 
  17   3  15        4.99      -34.39     45.01 o 
 -16   4  15        0.12      -13.98     37.61 o 
 -14   4  15      125.05      119.25    109.50 o 
 -12   4  15       86.39      148.68     75.73 o 
 -10   4  15        0.20      -16.86     38.43 o 
  -8   4  15      278.96      310.26     50.81 o 
  -6   4  15      153.59      185.25     44.19 o 
  -4   4  15       28.13        1.61     40.84 o 
  -2   4  15       23.90       18.40     31.69 o 
   0   4  15       38.69       72.91     35.36 o 
   2   4  15      112.71      144.10     44.54 o 
   4   4  15      190.04      224.73     44.90 o 
   6   4  15       28.72       19.21     36.08 o 
   8   4  15        3.68        6.69     39.83 o 
  10   4  15      114.68       48.04     75.90 o 
  12   4  15      357.58      344.36     61.21 o 
  14   4  15        2.14      -10.04     53.06 o 
 -15   5  15        0.09       28.83     40.29 o 
 -13   5  15        5.71        7.53     51.13 o 
 -11   5  15       76.29       38.39     37.63 o 
  -9   5  15       18.74       44.38     36.61 o 
  -7   5  15       69.31       68.84     39.56 o 
  -5   5  15      109.95      102.59     57.56 o 
  -3   5  15      177.47      218.71     68.02 o 
  -1   5  15       28.33      -29.27     26.74 o 
   1   5  15        8.22       23.43     29.24 o 
   3   5  15       16.47       29.23     29.32 o 
   5   5  15      359.61      412.90     55.97 o 
   7   5  15        2.46       33.75     37.37 o 
   9   5  15       23.33      -19.60     36.02 o 
  11   5  15        2.85       36.34     58.85 o 
  13   5  15        0.37      -23.53     40.66 o 
 -12   6  15       35.71       36.50     56.44 o 
 -10   6  15       73.63       81.02     40.34 o 
  -8   6  15      271.31      220.29     70.43 o 
  -6   6  15      150.01      100.01     60.46 o 
  -4   6  15        0.65      -16.63     35.91 o 
  -2   6  15       58.91      131.67     45.60 o 
   0   6  15        6.85       74.97     33.19 o 
   2   6  15      436.25      469.33     47.81 o 
   4   6  15      587.58      613.99     53.50 o 
   6   6  15      162.16      271.50     58.31 o 
   8   6  15       16.25        8.86     38.36 o 
  10   6  15       19.27      -32.49     50.01 o 
  -9   7  15        3.79      -54.99     49.20 o 
  -7   7  15       19.60       32.48     57.24 o 
  -5   7  15       20.62       51.50     43.70 o 
  -3   7  15      166.54      195.13     52.69 o 
  -1   7  15       33.09      107.32     47.40 o 
   1   7  15      370.48      345.09     62.30 o 
   3   7  15        9.35       20.36     31.95 o 
   5   7  15      193.35      149.18     64.97 o 
   7   7  15        4.13       36.12     34.51 o 
 -16   0  16      144.82      118.34     61.42 o 
 -14   0  16     1227.80     1356.79    112.56 o 
 -12   0  16     2051.82     2134.71    135.39 o 
 -10   0  16     1849.89     1746.87    121.88 o 
  -8   0  16      319.59      360.50     66.89 o 
  -6   0  16       49.75       56.60     47.27 o 
  -4   0  16      577.43      549.60     73.32 o 
  -2   0  16     1319.30     1407.57     74.41 o 
   0   0  16        6.20       30.87     49.85 o 
   2   0  16     7522.89     7444.16    264.67 o 
   4   0  16     1517.42     1180.23    114.49 o 
   6   0  16     4194.59     4574.29    216.11 o 
   8   0  16     3661.49     4068.11    207.75 o 
  10   0  16      139.33      179.13     67.86 o 
  12   0  16     1205.03     1340.06    135.39 o 
 -17   1  16      412.37      293.79     73.32 o 
 -15   1  16      375.64      387.98     54.99 o 
 -13   1  16      144.62       53.87     39.97 o 
 -11   1  16     3999.80     4445.86    131.76 o 
  -9   1  16       33.92       80.54     36.38 o 
  -7   1  16     2689.55     2796.46    237.98 o 
  -5   1  16      166.00      206.64     40.82 o 
  -3   1  16       98.51       42.21     31.49 o 
  -1   1  16     1119.03     1331.25     61.28 o 
   1   1  16     3572.68     3529.41     96.75 o 
   3   1  16      315.01      249.84     51.16 o 
   5   1  16     6628.46     6352.89    178.02 o 
   7   1  16       35.84       34.39     45.50 o 
   9   1  16     1840.04     1899.14    106.41 o 
  11   1  16     1911.80     1981.79    110.29 o 
  13   1  16      567.27      653.49     77.74 o 
  15   1  16     1343.96     1406.63    147.61 o 
 -16   2  16       53.46       51.59     48.40 o 
 -14   2  16      439.06      450.52     56.03 o 
 -12   2  16      937.07      773.69     65.24 o 
 -10   2  16      836.65      893.50    105.80 o 
  -8   2  16     6007.20     6152.83    152.70 o 
  -6   2  16        1.38       10.68     34.09 o 
  -4   2  16      925.10     1027.93     62.88 o 
  -2   2  16     3340.39     3413.82    116.43 o 
   0   2  16     1787.37     1778.53     71.83 o 
   2   2  16     3542.60     3903.51    103.81 o 
   4   2  16     3880.91     3773.29    239.91 o 
   6   2  16     1756.82     1683.83     97.70 o 
   8   2  16      731.00      693.03     74.47 o 
  10   2  16        3.71      -20.07     41.50 o 
  12   2  16       91.42       66.03     48.55 o 
  14   2  16     1295.93     1168.65    211.45 o 
 -15   3  16       81.59      107.33     48.92 o 
 -13   3  16        7.62      -15.02     31.94 o 
 -11   3  16     1674.28     1965.75     92.80 o 
  -9   3  16       28.28       14.79     71.55 o 
  -7   3  16     4054.00     4053.93    122.19 o 
  -5   3  16     1873.99     1967.49    129.28 o 
  -3   3  16      146.01      158.87     59.49 o 
  -1   3  16      776.58      739.43     65.13 o 
   1   3  16     4626.69     4623.26    114.00 o 
   3   3  16       11.70       24.56     28.41 o 
   5   3  16     2472.88     2581.70    115.29 o 
   7   3  16       73.85       62.66     43.48 o 
   9   3  16      125.84       93.20     73.80 o 
  11   3  16      323.46      311.21     62.73 o 
  13   3  16      429.77      366.46     68.21 o 
 -14   4  16      476.32      553.97     69.24 o 
 -12   4  16      295.53      391.85     58.91 o 
 -10   4  16     2117.31     2159.80    100.77 o 
  -8   4  16     2501.66     2391.02    145.04 o 
  -6   4  16      887.71     1041.31    104.52 o 
  -4   4  16     2135.47     1855.25    127.67 o 
  -2   4  16      660.23      542.20     81.04 o 
   0   4  16        0.54      -33.22     32.94 o 
   2   4  16     2770.84     2724.70    107.27 o 
   4   4  16      374.68      390.93     46.14 o 
   6   4  16      535.76      605.87     53.86 o 
   8   4  16      628.67      611.32     71.79 o 
  10   4  16       52.62       90.90     49.94 o 
  12   4  16       29.78      -25.40     42.96 o 
 -11   5  16     2046.65     2191.18    103.04 o 
  -9   5  16       81.03      100.88     44.48 o 
  -7   5  16     1549.58     1602.16    128.31 o 
  -5   5  16      371.59      361.47     78.15 o 
  -3   5  16       20.12       53.06     55.63 o 
  -1   5  16      608.18      519.69     86.19 o 
   1   5  16      754.27      838.65     68.79 o 
   3   5  16     1918.48     2043.03     95.27 o 
   5   5  16     2241.89     2271.08    121.72 o 
   7   5  16       35.16       32.93     40.56 o 
   9   5  16      351.05      377.87     91.65 o 
  -8   6  16      970.02     1246.16    119.63 o 
  -6   6  16      171.38       97.76     64.32 o 
  -4   6  16      180.89      162.72     50.35 o 
  -2   6  16       62.69        1.21     38.85 o 
   0   6  16      237.71      233.35     51.93 o 
   2   6  16     2604.11     2901.94    117.56 o 
   4   6  16      368.67      371.85    112.40 o 
   6   6  16     1839.08     2078.54    102.84 o 
 -13   1  17        2.32      -20.82     37.42 o 
 -11   1  17        4.19      -30.72     50.97 o 
  -9   1  17      218.48      310.68     49.90 o 
  -7   1  17       40.57       71.92     36.61 o 
  -5   1  17      559.83      551.98     64.80 o 
  -3   1  17      125.60      208.39     63.35 o 
  -1   1  17      213.62      187.70     44.55 o 
   1   1  17       28.97        3.33     35.82 o 
   3   1  17        2.04       59.20     39.79 o 
   5   1  17        4.27       16.56     41.62 o 
   7   1  17       40.26       18.92     40.34 o 
   9   1  17       32.88      -25.35     63.67 o 
  11   1  17        0.05      -71.23     38.20 o 
 -12   2  17       39.08      -44.42     57.56 o 
 -10   2  17       17.80       34.74     52.26 o 
  -8   2  17      111.36      166.51     49.20 o 
  -6   2  17      141.35      135.52     49.20 o 
  -4   2  17       14.02      156.94     57.89 o 
  -2   2  17        5.34       64.64     54.03 o 
   0   2  17       36.10       22.72     37.14 o 
   2   2  17       26.08       -1.27     39.21 o 
   4   2  17        6.40      -11.66     39.14 o 
   6   2  17        5.15       32.41     44.45 o 
   8   2  17       13.29      -36.67     46.79 o 
  10   2  17        0.96       -3.74     43.61 o 
 -11   3  17      722.87      679.00     64.06 o 
  -9   3  17       78.71       48.34     39.90 o 
  -7   3  17      194.49      295.54     74.93 o 
  -5   3  17      219.23      170.12     66.25 o 
  -3   3  17       46.03      -42.77     48.24 o 
  -1   3  17        0.13       -3.31     35.36 o 
   1   3  17      154.62      172.15     47.02 o 
   3   3  17       55.86       27.78     32.15 o 
   5   3  17       17.01        5.20     40.47 o 
   7   3  17       34.74       -1.79     42.61 o 
   9   3  17      226.86      229.85     58.27 o 
 -10   4  17       59.02      102.64     47.06 o 
  -8   4  17      186.06      119.63     66.25 o 
  -6   4  17      687.04      667.30     94.55 o 
  -4   4  17       23.19       29.59     53.71 o 
  -2   4  17       17.19      -62.65     35.86 o 
   0   4  17       21.92      -48.12     34.43 o 
   2   4  17      169.49      196.65     41.37 o 
   4   4  17      186.90      183.51     40.54 o 
   6   4  17       66.82       72.80     47.16 o 
   8   4  17       81.33      106.04     51.63 o 
  -7   5  17       25.44      -16.08     48.56 o 
  -5   5  17      133.98      182.98     68.82 o 
  -3   5  17       77.62      141.18     64.00 o 
  -1   5  17        9.37        0.00     56.92 o 
   1   5  17        6.15       20.26     52.10 o 
   3   5  17        0.28       -1.02     38.78 o 
   5   5  17       64.33       74.84     45.38 o 
  -8   0  18       34.97      125.10     64.00 o 
  -6   0  18     2878.26     2873.08    153.72 o 
  -4   0  18      602.15      480.45     77.18 o 
   2   0  18        0.05      -60.46     53.38 o 
   4   0  18     3723.70     3683.49    202.28 o 
   6   0  18     1410.10     1519.83    140.86 o 
   8   0  18     1444.05     1777.75    156.61 o 
  -9   1  18     1585.44     1568.67    122.04 o 
  -7   1  18      813.87      781.12     65.15 o 
  -5   1  18     1652.13     1930.50    131.53 o 
  -3   1  18      840.59      730.01     88.76 o 
   1   1  18      758.31      676.02     69.78 o 
   3   1  18     1746.13     1609.11     97.99 o 
   5   1  18      250.92      138.88     51.61 o 
   7   1  18     3218.03     3151.88    137.00 o 
  -8   2  18     1560.14     1654.39    192.15 o 
  -6   2  18     2318.83     2589.44    151.47 o 
  -4   2  18        0.77       42.45     57.89 o 
  -2   2  18     1097.32     1095.01    103.87 o 
   0   2  18      961.39      973.45    118.02 o 
   2   2  18      170.47      164.14     52.35 o 
   4   2  18     1839.85     1895.06    115.29 o 
   6   2  18     1535.30     1591.53    150.34 o 
  -5   3  18     1484.88     1592.83    126.38 o 
  -3   3  18      641.55      788.22     96.48 o 
  -1   3  18      143.78       73.32     53.06 o 
   1   3  18      407.73      423.50     61.26 o 
   3   3  18     2371.19     2708.51    123.10 o 
   5   3  18       20.06        9.08     42.60 o 
                                                 
